# Supplementary material for: cis-Bis(2,2′-bipyridine-κ2 N,N′)bis­(dimethyl sulfoxide-κO)zinc bis­(tetra­phenyl­borate) dimethyl sulfoxide monosolvate
Source: Acta Crystallogr Sect E Struct Rep Online. 2011 Nov 19;67(Pt 12):m1774–5. doi: 10.1107/S1600536811048082 (PMC3238690; doi:10.1107/S1600536811048082)
Supplement: Supplementary file 1 [file e-67-m1774-sup1.cif]

##############################################################################
#                                                                            #
# This CIF contains the data in a paper accepted for publication in          #
# Acta Crystallographica Section E. It conforms to the requirements of       #
# Notes for Authors for Acta Crystallographica Section E, and has been       #
# peer reviewed under the auspices of the IUCr Commission on Journals.       #
#                                                                            #
# Full details of the Crystallographic Information File format               #
# are given in the paper "The Crystallographic Information File (CIF):       #
# a New Standard Archive File for Crystallography" by S. R. Hall, F. H.      #
# Allen and I. D. Brown [Acta Cryst. (1991), A47, 655-685].                  #
#                                                                            #
# The current version of the core CIF dictionary is obtainable from          #
# ftp://ftp.iucr.org/pub/cif_core.dic.                                       #
#                                                                            #
# Software is freely available for graphical display of the structure(s)     #
# in this CIF. For information consult the CIF software page                 #
# http://www.iucr.org/resources/cif/software.                                #
#                                                                            #
# This file may be used for bona fide research purposes within the           #
# scientific community so long as proper attribution is given to the journal # 
# article from which it was obtained.                                        #
#                                                                            #
##############################################################################
data_global
_audit_creation_method     'from SHELXL97 CIF and IUCr SHELXL97-template'
_journal_date_recd_electronic     2011-10-21
_journal_date_accepted     2011-11-12
_journal_name_full     'Acta Crystallographica, Section E'
_journal_year     2011
_journal_volume     67
_journal_issue     12
_journal_page_first     m1774
_journal_page_last     m1775
_journal_paper_category     QM
_journal_coeditor_code     ZL2419
_publ_contact_author_name     'Tomyn Stefania'
_publ_contact_author_address
;
National Taras Shevchenko University of Kyiv, Department of Chemistry,
Volodymyrska Str. 64, 01601 Kyiv, Ukraine
;
_publ_contact_author_email     'stefania.tomyn@gmail.com'
_publ_contact_author_fax     '+380 44 2393393'
_publ_contact_author_phone     '+380 44 2393393'
_publ_section_title
;
<i>cis</i>-Bis(2,2'-bipyridine-\k^2^<i>N</i>,<i>N</i>')bis(dimethyl
sulfoxide-\k<i>O</i>)zinc bis(tetraphenylborate) dimethyl sulfoxide
monosolvate
;
loop_
    _publ_author_name
    _publ_author_footnote
    _publ_author_address
    'Tomyn, Stefania' .
;
National Taras Shevchenko University of Kyiv, Department of Chemistry,
Volodymyrska Str. 64, 01601 Kyiv, Ukraine
;
    'Gumienna-Kontecka, El\.zbieta' .
;
University of Wroc\/law,
Faculty of Chemistry,
F. Joliot-Curie Str. 14,
50-383 Wroc\/law, Poland
;
    'Usenko, Natalia I.' .
;
National Taras Shevchenko University of Kyiv, Department of Chemistry,
Volodymyrska Str. 64, 01601 Kyiv, Ukraine
;
    'Iskenderov, Turganbay S.' .
;
National Taras Shevchenko University of Kyiv, Department of Chemistry,
Volodymyrska Str. 64, 01601 Kyiv, Ukraine
;
    'Prisyazhnaya, Elena V.' .
;
Kyiv National University of Construction and Architecture,
Department of Chemistry,
Povitroflotsky Ave. 31, 03680 Kyiv, Ukraine
;
_iucr_refine_instructions_details
;
TITL 3 in P2(1)/c
CELL  0.71073  13.8836  18.0029  26.1594   90.000   90.225   90.000
ZERR     4.00   0.0005   0.0007   0.0010    0.000    0.003    0.000
LATT   1
SYMM  - X, 1/2 + Y, 1/2 - Z
SFAC  C    H    B   N   O    S    ZN
UNIT  296  296    8   16   12   12   4
FMAP 2
SADI s2a c71a s2a c72a s2b c71b s2b c72b
htab 2
htab c23 o3_$1
htab c59 o3_$1
eqiv $1 1-x, -0.5+y, 0.5-z
ACTA 50
BOND $H
CONF
FMAP   2
PLAN   25
L.S.   8
WGHT    0.045500
FVAR       0.12992   0.50857
ZN1   7    0.724530    0.214565    0.146456    11.00000    0.01550    0.01983 =
         0.03086   -0.00303   -0.00370    0.00145
S1    6    0.529188    0.263212    0.200250    11.00000    0.01737    0.02619 =
         0.02738    0.00193   -0.00172    0.00139
S3    6    0.806795    0.721585    0.117604    11.00000    0.03596    0.06471 =
         0.04112    0.01174   -0.00978   -0.00260
O1    5    0.637471    0.276580    0.194103    11.00000    0.01556    0.02863 =
         0.03333   -0.00521   -0.00059    0.00123
O2    5    0.674533    0.110387    0.179657    11.00000    0.02739    0.02641 =
         0.05227    0.01362   -0.01442   -0.00063
O3    5    0.740927    0.780008    0.140088    11.00000    0.05238    0.10974 =
         0.04511   -0.02718    0.00618    0.00907
N1    4    0.747787    0.310856    0.098905    11.00000    0.01729    0.02045 =
         0.03330   -0.00362    0.00320   -0.00029
N2    4    0.616213    0.203713    0.090393    11.00000    0.01610    0.02065 =
         0.02418   -0.00256    0.00034   -0.00043
N3    4    0.841929    0.224975    0.197275    11.00000    0.01620    0.01767 =
         0.02704   -0.00229   -0.00033    0.00059
N4    4    0.836244    0.154022    0.108812    11.00000    0.02006    0.01972 =
         0.03077   -0.00693   -0.00454    0.00083
C1    1    0.813689    0.363833    0.105837    11.00000    0.02444    0.02278 =
         0.04238   -0.00315   -0.00121   -0.00433
AFIX  43
H1    2    0.855617    0.359455    0.133486    11.00000   -1.20000
AFIX   0
C2    1    0.823107    0.424623    0.074353    11.00000    0.02540    0.02440 =
         0.06526   -0.00109    0.00673   -0.00466
AFIX  43
H2    2    0.869931    0.460490    0.080537    11.00000   -1.20000
AFIX   0
C3    1    0.760701    0.430664    0.033219    11.00000    0.03537    0.03126 =
         0.07167    0.01942    0.00859   -0.00415
AFIX  43
H3    2    0.765120    0.470873    0.011032    11.00000   -1.20000
AFIX   0
C4    1    0.691770    0.376496    0.025362    11.00000    0.02927    0.03954 =
         0.04586    0.01466    0.00028   -0.00198
AFIX  43
H4    2    0.649359    0.379926   -0.002143    11.00000   -1.20000
AFIX   0
C5    1    0.686373    0.317023    0.058813    11.00000    0.02258    0.02409 =
         0.03487    0.00327    0.00462    0.00383
C6    1    0.611646    0.256959    0.054246    11.00000    0.02198    0.02164 =
         0.02166    0.00004    0.00275    0.00338
C7    1    0.541975    0.256889    0.016882    11.00000    0.03301    0.03608 =
         0.02878    0.00919   -0.00176   -0.00263
AFIX  43
H7    2    0.541401    0.293126   -0.008454    11.00000   -1.20000
AFIX   0
C8    1    0.472246    0.201438    0.017740    11.00000    0.02609    0.04571 =
         0.02493    0.00078   -0.00749   -0.00430
AFIX  43
H8    2    0.423831    0.200809   -0.006927    11.00000   -1.20000
AFIX   0
C9    1    0.474695    0.148026    0.054635    11.00000    0.02012    0.03223 =
         0.02303   -0.00475    0.00024   -0.00540
AFIX  43
H9    2    0.428283    0.110815    0.055705    11.00000   -1.20000
AFIX   0
C10   1    0.547964    0.150723    0.090345    11.00000    0.02293    0.02314 =
         0.02284   -0.00020    0.00287   -0.00005
AFIX  43
H10   2    0.550265    0.114269    0.115509    11.00000   -1.20000
AFIX   0
C11   1    0.837994    0.260147    0.242408    11.00000    0.02042    0.02155 =
         0.03096   -0.00442    0.00132    0.00373
AFIX  43
H11   2    0.779356    0.279660    0.253013    11.00000   -1.20000
AFIX   0
C12   1    0.917337    0.268551    0.273719    11.00000    0.02699    0.02807 =
         0.02064   -0.00239   -0.00039    0.00074
AFIX  43
H12   2    0.912065    0.291826    0.305323    11.00000   -1.20000
AFIX   0
C13   1    1.004769    0.241590    0.257029    11.00000    0.01853    0.03065 =
         0.02494    0.00062   -0.00533   -0.00335
AFIX  43
H13   2    1.059805    0.247775    0.276958    11.00000   -1.20000
AFIX   0
C14   1    1.010159    0.205369    0.210577    11.00000    0.01735    0.02196 =
         0.02658    0.00134    0.00124    0.00101
AFIX  43
H14   2    1.068714    0.187062    0.198893    11.00000   -1.20000
AFIX   0
C15   1    0.926845    0.196656    0.181531    11.00000    0.01810    0.01380 =
         0.02328    0.00357    0.00007   -0.00109
C16   1    0.922937    0.153312    0.132887    11.00000    0.01961    0.01327 =
         0.02759    0.00104   -0.00177   -0.00242
C17   1    0.999046    0.111578    0.114201    11.00000    0.01709    0.02300 =
         0.03357   -0.00254   -0.00148    0.00097
AFIX  43
H17   2    1.058381    0.112123    0.130819    11.00000   -1.20000
AFIX   0
C18   1    0.985968    0.069191    0.070690    11.00000    0.02267    0.02559 =
         0.04290   -0.01065    0.00450    0.00220
AFIX  43
H18   2    1.035993    0.040166    0.058145    11.00000   -1.20000
AFIX   0
C19   1    0.898001    0.070363    0.046061    11.00000    0.03014    0.02703 =
         0.03634   -0.01447   -0.00327   -0.00058
AFIX  43
H19   2    0.887742    0.042469    0.016616    11.00000   -1.20000
AFIX   0
C20   1    0.825511    0.113863    0.066090    11.00000    0.02197    0.03150 =
         0.03841   -0.01150   -0.00816    0.00055
AFIX  43
H20   2    0.766533    0.115348    0.049142    11.00000   -1.20000
AFIX   0
C21   1    0.197530    0.324864    0.149139    11.00000    0.01419    0.02042 =
         0.02636    0.00164   -0.00231   -0.00389
C22   1    0.205790    0.330281    0.202363    11.00000    0.01817    0.02169 =
         0.02703   -0.00161   -0.00139   -0.00266
AFIX  43
H22   2    0.184580    0.373505    0.218203    11.00000   -1.20000
AFIX   0
C23   1    0.244222    0.274059    0.232656    11.00000    0.01849    0.03249 =
         0.02429    0.00575   -0.00333   -0.00648
AFIX  43
H23   2    0.248390    0.280300    0.267886    11.00000   -1.20000
AFIX   0
C24   1    0.276212    0.208973    0.210528    11.00000    0.02169    0.02727 =
         0.03459    0.01017   -0.00624   -0.00180
AFIX  43
H24   2    0.300650    0.170766    0.230686    11.00000   -1.20000
AFIX   0
C25   1    0.271392    0.201416    0.157974    11.00000    0.02240    0.02359 =
         0.03894    0.00090   -0.00419    0.00319
AFIX  43
H25   2    0.293754    0.158256    0.142504    11.00000   -1.20000
AFIX   0
C26   1    0.233150    0.258284    0.128281    11.00000    0.02156    0.02212 =
         0.02560    0.00110   -0.00191   -0.00012
AFIX  43
H26   2    0.230987    0.252075    0.093002    11.00000   -1.20000
AFIX   0
C27   1    0.263572    0.429727    0.092247    11.00000    0.02168    0.01970 =
         0.04189    0.01129   -0.00248    0.00282
C28   1    0.309572    0.404730    0.048151    11.00000    0.02860    0.03955 =
         0.04862    0.01469    0.00185    0.00424
AFIX  43
H28   2    0.277227    0.371580    0.026900    11.00000   -1.20000
AFIX   0
C29   1    0.402457    0.427525    0.034592    11.00000    0.03184    0.06525 =
         0.07332    0.03885    0.01765    0.00950
AFIX  43
H29   2    0.430471    0.409340    0.004881    11.00000   -1.20000
AFIX   0
C30   1    0.452319    0.476476    0.064850    11.00000    0.02092    0.05871 =
         0.11905    0.05941    0.00078   -0.00316
AFIX  43
H30   2    0.514181    0.491403    0.056011    11.00000   -1.20000
AFIX   0
C31   1    0.409419    0.503308    0.108629    11.00000    0.02961    0.03058 =
         0.10903    0.02815   -0.02408   -0.00826
AFIX  43
H31   2    0.442125    0.536917    0.129376    11.00000   -1.20000
AFIX   0
C32   1    0.316950    0.479953    0.121717    11.00000    0.02899    0.02600 =
         0.06033    0.01125   -0.01213   -0.00488
AFIX  43
H32   2    0.289501    0.498651    0.151427    11.00000   -1.20000
AFIX   0
C33   1    0.093883    0.365926    0.064295    11.00000    0.01902    0.02004 =
         0.01985    0.00019    0.00310    0.00367
C34   1    0.043223    0.298779    0.063231    11.00000    0.02608    0.02267 =
         0.02218    0.00144    0.00045    0.00069
AFIX  43
H34   2    0.052215    0.265304    0.089903    11.00000   -1.20000
AFIX   0
C35   1   -0.020164    0.279943    0.023872    11.00000    0.02972    0.02583 =
         0.03149   -0.00578   -0.00346   -0.00349
AFIX  43
H35   2   -0.052771    0.234842    0.024829    11.00000   -1.20000
AFIX   0
C36   1   -0.034727    0.328169   -0.016638    11.00000    0.03066    0.03637 =
         0.02489   -0.00853   -0.00814    0.00734
AFIX  43
H36   2   -0.076351    0.315663   -0.043217    11.00000   -1.20000
AFIX   0
C37   1    0.013892    0.395508   -0.016880    11.00000    0.03420    0.02972 =
         0.02207    0.00582   -0.00151    0.01010
AFIX  43
H37   2    0.004919    0.428626   -0.043764    11.00000   -1.20000
AFIX   0
C38   1    0.075586    0.413359    0.022778    11.00000    0.02595    0.02017 =
         0.02781    0.00265    0.00212    0.00151
AFIX  43
H38   2    0.106597    0.459130    0.021948    11.00000   -1.20000
AFIX   0
C39   1    0.093340    0.454023    0.142580    11.00000    0.02329    0.02278 =
         0.02316   -0.00338   -0.01217   -0.00097
C40   1    0.020828    0.429234    0.176189    11.00000    0.02502    0.02625 =
         0.02683   -0.00243   -0.00572    0.00149
AFIX  43
H40   2    0.016689    0.378770    0.183456    11.00000   -1.20000
AFIX   0
C41   1   -0.044648    0.477394    0.198848    11.00000    0.03180    0.04218 =
         0.02539   -0.00673   -0.00173    0.00371
AFIX  43
H41   2   -0.091757    0.458842    0.220563    11.00000   -1.20000
AFIX   0
C42   1   -0.039875    0.552615    0.189186    11.00000    0.04750    0.03999 =
         0.02868   -0.01444   -0.00790    0.01953
AFIX  43
H42   2   -0.083149    0.584995    0.204583    11.00000   -1.20000
AFIX   0
C43   1    0.029553    0.579345    0.156530    11.00000    0.04932    0.02212 =
         0.03272   -0.00542   -0.01272    0.01148
AFIX  43
H43   2    0.032835    0.629930    0.149541    11.00000   -1.20000
AFIX   0
C44   1    0.094914    0.530726    0.133933    11.00000    0.03493    0.02456 =
         0.02395   -0.00167   -0.00790    0.00234
AFIX  43
H44   2    0.141488    0.550060    0.112216    11.00000   -1.20000
AFIX   0
C45   1    0.672435    0.464328    0.327893    11.00000    0.01852    0.01970 =
         0.02307   -0.00113    0.00147   -0.00489
C46   1    0.694612    0.439423    0.278449    11.00000    0.02655    0.02593 =
         0.02979   -0.00352   -0.00057    0.00476
AFIX  43
H46   2    0.737661    0.400175    0.275025    11.00000   -1.20000
AFIX   0
C47   1    0.655733    0.470260    0.234635    11.00000    0.03371    0.03847 =
         0.02336   -0.00481   -0.00062   -0.00371
AFIX  43
H47   2    0.674023    0.452526    0.202725    11.00000   -1.20000
AFIX   0
C48   1    0.589572    0.527538    0.238188    11.00000    0.03829    0.02924 =
         0.02560    0.00548   -0.00832   -0.00456
AFIX  43
H48   2    0.562860    0.548491    0.208893    11.00000   -1.20000
AFIX   0
C49   1    0.563949    0.553010    0.286105    11.00000    0.03530    0.02344 =
         0.03181    0.00111   -0.00484    0.00596
AFIX  43
H49   2    0.519020    0.591045    0.289198    11.00000   -1.20000
AFIX   0
C50   1    0.605182    0.521915    0.329774    11.00000    0.02695    0.02519 =
         0.02127   -0.00106    0.00045    0.00148
AFIX  43
H50   2    0.587133    0.540308    0.361546    11.00000   -1.20000
AFIX   0
C51   1    0.703680    0.475985    0.430369    11.00000    0.01681    0.02181 =
         0.02321    0.00440   -0.00339    0.00476
C52   1    0.648238    0.460088    0.473715    11.00000    0.02336    0.01989 =
         0.02526    0.00339   -0.00072   -0.00171
AFIX  43
H52   2    0.610472    0.417423    0.473763    11.00000   -1.20000
AFIX   0
C53   1    0.647572    0.505743    0.516684    11.00000    0.03001    0.02785 =
         0.02011    0.00569    0.00194    0.00188
AFIX  43
H53   2    0.608684    0.493556    0.544308    11.00000   -1.20000
AFIX   0
C54   1    0.703945    0.568904    0.518795    11.00000    0.02929    0.02523 =
         0.02027   -0.00109   -0.00643    0.00656
AFIX  43
H54   2    0.705143    0.598337    0.548007    11.00000   -1.20000
AFIX   0
C55   1    0.758871    0.587586    0.476347    11.00000    0.02009    0.02317 =
         0.02894    0.00114   -0.00602   -0.00023
AFIX  43
H55   2    0.796271    0.630442    0.476591    11.00000   -1.20000
AFIX   0
C56   1    0.757534    0.541863    0.433599    11.00000    0.01574    0.02702 =
         0.02364    0.00327    0.00033    0.00216
AFIX  43
H56   2    0.794367    0.555638    0.405535    11.00000   -1.20000
AFIX   0
C57   1    0.655989    0.344363    0.383582    11.00000    0.02531    0.02392 =
         0.01880   -0.00035    0.00194   -0.00033
C58   1    0.554990    0.346093    0.387938    11.00000    0.02907    0.02454 =
         0.01890   -0.00014    0.00269   -0.00001
AFIX  43
H58   2    0.524684    0.392005    0.390492    11.00000   -1.20000
AFIX   0
C59   1    0.498369    0.282322    0.388603    11.00000    0.02839    0.03536 =
         0.02175    0.00115    0.00306   -0.00701
AFIX  43
H59   2    0.431799    0.286220    0.391371    11.00000   -1.20000
AFIX   0
C60   1    0.541279    0.212950    0.385135    11.00000    0.04434    0.02708 =
         0.03119    0.00135    0.00449   -0.01249
AFIX  43
H60   2    0.504080    0.170014    0.386051    11.00000   -1.20000
AFIX   0
C61   1    0.640344    0.208649    0.380288    11.00000    0.04546    0.02364 =
         0.04231   -0.00068    0.00291    0.00254
AFIX  43
H61   2    0.670092    0.162522    0.377726    11.00000   -1.20000
AFIX   0
C62   1    0.695618    0.273151    0.379235    11.00000    0.02768    0.02743 =
         0.03884    0.00162    0.00374    0.00013
AFIX  43
H62   2    0.761951    0.268724    0.375468    11.00000   -1.20000
AFIX   0
C63   1    0.833857    0.410101    0.375024    11.00000    0.02221    0.02068 =
         0.02444   -0.00243    0.00081    0.00226
C64   1    0.883215    0.367379    0.411383    11.00000    0.02438    0.03206 =
         0.03020    0.00718    0.00167    0.00136
AFIX  43
H64   2    0.847919    0.344804    0.437225    11.00000   -1.20000
AFIX   0
C65   1    0.982346    0.357094    0.410712    11.00000    0.02698    0.03712 =
         0.04189    0.00826   -0.00567    0.00723
AFIX  43
H65   2    1.011687    0.327962    0.435662    11.00000   -1.20000
AFIX   0
C66   1    1.037404    0.389836    0.373268    11.00000    0.01608    0.04030 =
         0.04951    0.00194    0.00011    0.00264
AFIX  43
H66   2    1.103652    0.382345    0.372348    11.00000   -1.20000
AFIX   0
C67   1    0.992644    0.433978    0.337103    11.00000    0.02505    0.03435 =
         0.03449    0.00057    0.00700   -0.00091
AFIX  43
H67   2    1.028997    0.457221    0.311964    11.00000   -1.20000
AFIX   0
C68   1    0.892873    0.443763    0.338230    11.00000    0.02474    0.02450 =
         0.02576   -0.00074    0.00025    0.00275
AFIX  43
H68   2    0.864324    0.473851    0.313563    11.00000   -1.20000
AFIX   0
C69   1    0.506658    0.292249    0.263625    11.00000    0.02408    0.09055 =
         0.03089   -0.00398    0.00279   -0.00201
AFIX 137
H69A  2    0.539108    0.259606    0.287049    11.00000   -1.50000
H69B  2    0.438632    0.290910    0.269998    11.00000   -1.50000
H69C  2    0.529998    0.342001    0.268252    11.00000   -1.50000
AFIX   0
C70   1    0.471759    0.336756    0.167219    11.00000    0.02185    0.03166 =
         0.04695    0.00969   -0.00389    0.00422
AFIX 137
H70A  2    0.500033    0.383162    0.177358    11.00000   -1.50000
H70B  2    0.404370    0.336979    0.175300    11.00000   -1.50000
H70C  2    0.479710    0.330033    0.131076    11.00000   -1.50000
AFIX   0
C73   1    0.799034    0.736399    0.051106    11.00000    0.04003    0.07456 =
         0.03515   -0.01325    0.00179    0.01687
AFIX 137
H73A  2    0.732985    0.732918    0.040374    11.00000   -1.50000
H73B  2    0.836417    0.699469    0.033658    11.00000   -1.50000
H73C  2    0.823472    0.784879    0.043071    11.00000   -1.50000
AFIX   0
C74   1    0.744901    0.635720    0.118902    11.00000    0.06131    0.08807 =
         0.18785    0.06696   -0.03155   -0.02850
AFIX 137
H74A  2    0.735142    0.620785    0.153728    11.00000   -1.50000
H74B  2    0.782320    0.598726    0.101540    11.00000   -1.50000
H74C  2    0.683652    0.641053    0.102142    11.00000   -1.50000
AFIX   0
B1    3    0.161541    0.394043    0.112315    11.00000    0.02289    0.01650 =
         0.02558    0.00185   -0.00400   -0.00120
B2    3    0.716555    0.422681    0.378936    11.00000    0.02014    0.02013 =
         0.02556   -0.00098    0.00001    0.00164
PART    1
S2A   6    0.748909    0.048055    0.188671    21.00000    0.02555    0.02878 =
         0.03905    0.01423   -0.00188    0.00337
C71A  1    0.686622   -0.034618    0.175300    21.00000    0.06832    0.03196 =
         0.05723   -0.01547    0.00266    0.00161
AFIX 137
H71D  2    0.681344   -0.040936    0.138957    21.00000   -1.50000
H71E  2    0.623379   -0.032238    0.189916    21.00000   -1.50000
H71F  2    0.721087   -0.075881    0.189716    21.00000   -1.50000
AFIX   0
C72A  1    0.750768    0.046824    0.256071    21.00000    0.16627    0.04244 =
         0.04391    0.00768   -0.04969    0.01431
AFIX 137
H72D  2    0.792698    0.007899    0.267731    21.00000   -1.50000
H72E  2    0.686843    0.038167    0.268595    21.00000   -1.50000
H72F  2    0.773777    0.093737    0.268581    21.00000   -1.50000
AFIX   0
PART    2
S2B   6    0.684594    0.053329    0.225530   -21.00000    0.02326    0.03744 =
         0.03260    0.01485    0.00001    0.00035
C71B  1    0.662542   -0.033130    0.196905   -21.00000    0.06578    0.02429 =
         0.11801    0.01491   -0.05721   -0.00424
AFIX 137
H71A  2    0.597599   -0.034537    0.184207   -21.00000   -1.50000
H71B  2    0.671457   -0.071821    0.221730   -21.00000   -1.50000
H71C  2    0.706500   -0.040360    0.169109   -21.00000   -1.50000
AFIX   0
C72B  1    0.811000    0.043811    0.234883   -21.00000    0.02172    0.03928 =
         0.03361    0.01547   -0.00356    0.00216
AFIX 137
H72A  2    0.835584    0.087271    0.251726   -21.00000   -1.50000
H72B  2    0.841970    0.038162    0.202367   -21.00000   -1.50000
H72C  2    0.823648    0.000865    0.255602   -21.00000   -1.50000
PART    0
HKLF    4
REM  3 in P2(1)/c
REM R1 =  0.0423 for   9478 Fo > 4sig(Fo)  and  0.0812 for all  15166 data
REM    820 parameters refined using      6 restraints
END
WGHT      0.0455      0.0000
REM Highest difference peak  0.419,  deepest hole -0.478,  1-sigma level  0.052
Q1    1   0.7262  0.7218  0.1473  11.00000  0.05    0.37
Q2    1   0.4740  0.6668  0.3008  11.00000  0.05    0.34
Q3    1   0.6911  0.4454  0.3541  11.00000  0.05    0.32
Q4    1   0.9405  0.4237  0.3330  11.00000  0.05    0.28
Q5    1  -0.0841  0.2622  0.0967  11.00000  0.05    0.27
Q6    1   0.1289  0.3736  0.0901  11.00000  0.05    0.26
Q7    1   0.7266  0.3559  0.1473  11.00000  0.05    0.25
Q8    1   0.8043  0.2310  0.1725  11.00000  0.05    0.25
Q9    1   0.7277  0.2721  0.1083  11.00000  0.05    0.25
Q10   1   0.6480  0.1360  0.2015  11.00000  0.05    0.25
Q11   1   0.7787  0.6735  0.1214  11.00000  0.05    0.25
Q12   1   0.1363  0.4243  0.1343  11.00000  0.05    0.24
Q13   1   0.8248  0.2913  0.0607  11.00000  0.05    0.24
Q14   1   0.7717  0.3918  0.1217  11.00000  0.05    0.24
Q15   1   0.8372  0.3599  0.1169  11.00000  0.05    0.23
Q16   1   0.1864  0.3676  0.1288  11.00000  0.05    0.23
Q17   1   0.9328  0.1744  0.1589  11.00000  0.05    0.23
Q18   1   0.8851  0.2777  0.2494  11.00000  0.05    0.23
Q19   1   0.7376  0.6403  0.1437  11.00000  0.05    0.23
Q20   1   0.3891  0.2814  0.3288  11.00000  0.05    0.22
Q21   1   0.3121  0.4802  0.1400  11.00000  0.05    0.22
Q22   1   0.2351  0.3344  0.1478  11.00000  0.05    0.22
Q23   1   0.3618  0.4886  0.1094  11.00000  0.05    0.22
Q24   1   0.6458  0.7249  0.1771  11.00000  0.05    0.21
Q25   1   0.5588  0.2412  0.0649  11.00000  0.05    0.21
;
data_I
_audit_creation_method     SHELXL-97
_chemical_name_systematic
;
<i>cis</i>-Bis(2,2'-bipyridine-\k^2^<i>N</i>,<i>N</i>')bis(dimethyl
sulfoxide-\k<i>O</i>)zinc bis(tetraphenylborate) dimethyl sulfoxide monosolvate
;
_chemical_name_common     ?
_chemical_formula_moiety     'C24 H28 N4 O2 S2 Zn 2+, 2(C24 H20 B -), C2 H6 O S'
_chemical_formula_sum     'C74 H74 B2 N4 O3 S3 Zn'
_chemical_formula_iupac
                        '[Zn (C10 H8 N2)2 (C2 H6 O S)2] (C24 H20 B)2, C2 H6 O S'
_chemical_formula_weight     1250.54
_chemical_melting_point     ?
_symmetry_cell_setting     monoclinic
_symmetry_space_group_name_H-M     'P 21/c'
_symmetry_space_group_name_Hall     '-P 2ybc'
loop_
    _symmetry_equiv_pos_as_xyz
    'x, y, z'
    '-x, y+1/2, -z+1/2'
    '-x, -y, -z'
    'x, -y-1/2, z-1/2'
_cell_length_a     13.8836(5)
_cell_length_b     18.0029(7)
_cell_length_c     26.1594(10)
_cell_angle_alpha     90.00
_cell_angle_beta     90.225(3)
_cell_angle_gamma     90.00
_cell_volume     6538.4(4)
_cell_formula_units_Z     4
_cell_measurement_reflns_used     4578
_cell_measurement_theta_min     3.00
_cell_measurement_theta_max     27.48
_cell_measurement_temperature     120(2)
_exptl_crystal_description     block
_exptl_crystal_colour     colourless
_exptl_crystal_size_max     0.38
_exptl_crystal_size_mid     0.25
_exptl_crystal_size_min     0.13
_exptl_crystal_density_diffrn     1.270
_exptl_crystal_density_meas     ?
_exptl_crystal_density_method     'not measured'
_exptl_crystal_F_000     2632
_exptl_absorpt_coefficient_mu     0.523
_exptl_absorpt_correction_type     multi-scan
_exptl_absorpt_process_details     '(DENZO/SCALEPACK; Otwinowski & Minor, 1997)'
_exptl_absorpt_correction_T_min     0.9548
_exptl_absorpt_correction_T_max     0.9874
_exptl_special_details
;
One of the coordinated DMSO molecules was found to be disordered over two
positions, its sulfur and carbon atoms were refined with occupancy factors
0.502/0.498.
;
_diffrn_ambient_temperature     120(2)
_diffrn_radiation_type     MoK\a
_diffrn_radiation_wavelength     0.71073
_diffrn_radiation_source     'fine-focus sealed tube'
_diffrn_radiation_monochromator     'horizontally mounted graphite crystal'
_diffrn_measurement_device_type     'Nonius KappaCCD'
_diffrn_measurement_device     '95mm CCD camera on \k-goniostat'
_diffrn_measurement_method     '\f scans and \w scans with \k offset'
_diffrn_detector_area_resol_mean     9
_diffrn_reflns_number     44646
_diffrn_reflns_av_R_equivalents     0.0442
_diffrn_reflns_av_sigmaI/netI     0.0759
_diffrn_reflns_theta_min     2.99
_diffrn_reflns_theta_max     28.49
_diffrn_reflns_theta_full     25.00
_diffrn_measured_fraction_theta_max     0.915
_diffrn_measured_fraction_theta_full     0.994
_diffrn_reflns_limit_h_min     -18
_diffrn_reflns_limit_h_max     18
_diffrn_reflns_limit_k_min     -23
_diffrn_reflns_limit_k_max     20
_diffrn_reflns_limit_l_min     -27
_diffrn_reflns_limit_l_max     33
_diffrn_standards_number     ?
_diffrn_standards_interval_count     ?
_diffrn_standards_interval_time     ?
_diffrn_standards_decay_%     ?
_refine_special_details
;
 Refinement of F^2^ against ALL reflections.  The weighted R-factor wR and
 goodness of fit S are based on F^2^, conventional R-factors R are based
 on F, with F set to zero for negative F^2^. The threshold expression of
 F^2^ > 2sigma(F^2^) is used only for calculating R-factors(gt) etc. and is
 not relevant to the choice of reflections for refinement.  R-factors based
 on F^2^ are statistically about twice as large as those based on F, and R-
 factors based on ALL data will be even larger.
;
_reflns_number_total     15166
_reflns_number_gt     9478
_reflns_threshold_expression     I>2sigma(I)
_refine_ls_structure_factor_coef     Fsqd
_refine_ls_matrix_type     full
_refine_ls_R_factor_all     0.0812
_refine_ls_R_factor_gt     0.0423
_refine_ls_wR_factor_gt     0.0874
_refine_ls_wR_factor_ref     0.0947
_refine_ls_goodness_of_fit_ref     0.941
_refine_ls_restrained_S_all     0.941
_refine_ls_number_reflns     15166
_refine_ls_number_parameters     820
_refine_ls_number_restraints     6
_refine_ls_hydrogen_treatment     constr
_refine_ls_weighting_scheme     calc
_refine_ls_weighting_details
         'calc w=1/[\s^2^(Fo^2^)+(0.0455P)^2^+0.0000P] where P=(Fo^2^+2Fc^2^)/3'
_atom_sites_solution_hydrogens     geom
_atom_sites_solution_primary     direct
_atom_sites_solution_secondary     difmap
_refine_ls_shift/su_max     0.001
_refine_ls_shift/su_mean     0.000
_refine_diff_density_max     0.419
_refine_diff_density_min     -0.478
_refine_ls_extinction_method     none
_refine_ls_extinction_coef     ?
loop_
    _atom_type_symbol
    _atom_type_description
    _atom_type_scat_dispersion_real
    _atom_type_scat_dispersion_imag
    _atom_type_scat_source
    'C' 'C' 0.0033 0.0016
                         'International Tables Vol C Tables 4.2.6.8 and 6.1.1.4'
    'H' 'H' 0.0000 0.0000
                         'International Tables Vol C Tables 4.2.6.8 and 6.1.1.4'
    'B' 'B' 0.0013 0.0007
                         'International Tables Vol C Tables 4.2.6.8 and 6.1.1.4'
    'N' 'N' 0.0061 0.0033
                         'International Tables Vol C Tables 4.2.6.8 and 6.1.1.4'
    'O' 'O' 0.0106 0.0060
                         'International Tables Vol C Tables 4.2.6.8 and 6.1.1.4'
    'S' 'S' 0.1246 0.1234
                         'International Tables Vol C Tables 4.2.6.8 and 6.1.1.4'
    'Zn' 'Zn' 0.2839 1.4301
                         'International Tables Vol C Tables 4.2.6.8 and 6.1.1.4'
_computing_data_collection     'COLLECT (Nonius, 2000)'
_computing_cell_refinement     'DENZO/SCALEPACK (Otwinowski & Minor, 1997)'
_computing_data_reduction     'DENZO/SCALEPACK (Otwinowski & Minor, 1997)'
_computing_structure_solution     'SIR2004 (Burla <i>et al.</i>, 2005)'
_computing_structure_refinement     'SHELXL-7 (Sheldrick, 2008)'
_computing_molecular_graphics     'DIAMOND (Brandenburg, 2009)'
_computing_publication_material     'SHELXL97 (Sheldrick, 2008)'
loop_
    _atom_site_type_symbol
    _atom_site_label
    _atom_site_fract_x
    _atom_site_fract_y
    _atom_site_fract_z
    _atom_site_U_iso_or_equiv
    _atom_site_adp_type
    _atom_site_calc_flag
    _atom_site_refinement_flags
    _atom_site_occupancy
    _atom_site_symmetry_multiplicity
    _atom_site_disorder_assembly
    _atom_site_disorder_group
    Zn Zn1 0.724530(16) 0.214565(13) 0.146456(9) 0.02207(7) Uani d . 1 1 A .
    S S1 0.52919(4) 0.26321(3) 0.20025(2) 0.02365(12) Uani d . 1 1 . .
    S S3 0.80680(5) 0.72158(4) 0.11760(3) 0.04729(18) Uani d . 1 1 . .
    O O1 0.63747(9) 0.27658(7) 0.19410(5) 0.0258(3) Uani d . 1 1 . .
    O O2 0.67453(10) 0.11039(8) 0.17966(6) 0.0354(4) Uani d . 1 1 . .
    O O3 0.74093(14) 0.78001(12) 0.14009(7) 0.0691(6) Uani d . 1 1 . .
    N N1 0.74779(12) 0.31086(9) 0.09891(7) 0.0237(4) Uani d . 1 1 . .
    N N2 0.61621(11) 0.20371(9) 0.09039(6) 0.0203(4) Uani d . 1 1 . .
    N N3 0.84193(11) 0.22497(9) 0.19728(6) 0.0203(4) Uani d . 1 1 . .
    N N4 0.83624(12) 0.15402(9) 0.10881(6) 0.0235(4) Uani d . 1 1 . .
    C C1 0.81369(15) 0.36383(12) 0.10584(9) 0.0299(5) Uani d . 1 1 A .
    H H1 0.8556 0.3595 0.1335 0.036 Uiso calc R 1 1 . .
    C C2 0.82311(16) 0.42462(12) 0.07435(10) 0.0383(6) Uani d . 1 1 . .
    H H2 0.8699 0.4605 0.0805 0.046 Uiso calc R 1 1 A .
    C C3 0.76070(17) 0.43066(13) 0.03322(11) 0.0461(7) Uani d . 1 1 A .
    H H3 0.7651 0.4709 0.0110 0.055 Uiso calc R 1 1 . .
    C C4 0.69177(16) 0.37650(13) 0.02536(9) 0.0382(6) Uani d . 1 1 . .
    H H4 0.6494 0.3799 -0.0021 0.046 Uiso calc R 1 1 A .
    C C5 0.68637(15) 0.31702(12) 0.05881(8) 0.0272(5) Uani d . 1 1 A .
    C C6 0.61165(14) 0.25696(11) 0.05425(8) 0.0218(5) Uani d . 1 1 A .
    C C7 0.54197(16) 0.25689(13) 0.01688(8) 0.0326(5) Uani d . 1 1 . .
    H H7 0.5414 0.2931 -0.0085 0.039 Uiso calc R 1 1 A .
    C C8 0.47225(16) 0.20144(13) 0.01774(8) 0.0323(5) Uani d . 1 1 A .
    H H8 0.4238 0.2008 -0.0069 0.039 Uiso calc R 1 1 . .
    C C9 0.47470(14) 0.14803(12) 0.05463(8) 0.0251(5) Uani d . 1 1 . .
    H H9 0.4283 0.1108 0.0557 0.030 Uiso calc R 1 1 A .
    C C10 0.54796(14) 0.15072(11) 0.09034(8) 0.0230(5) Uani d . 1 1 A .
    H H10 0.5503 0.1143 0.1155 0.028 Uiso calc R 1 1 . .
    C C11 0.83799(15) 0.26015(11) 0.24241(8) 0.0243(5) Uani d . 1 1 A .
    H H11 0.7794 0.2797 0.2530 0.029 Uiso calc R 1 1 . .
    C C12 0.91734(15) 0.26855(11) 0.27372(8) 0.0252(5) Uani d . 1 1 . .
    H H12 0.9121 0.2918 0.3053 0.030 Uiso calc R 1 1 A .
    C C13 1.00477(15) 0.24159(11) 0.25703(8) 0.0247(5) Uani d . 1 1 A .
    H H13 1.0598 0.2478 0.2770 0.030 Uiso calc R 1 1 . .
    C C14 1.01016(14) 0.20537(11) 0.21058(8) 0.0220(5) Uani d . 1 1 . .
    H H14 1.0687 0.1871 0.1989 0.026 Uiso calc R 1 1 A .
    C C15 0.92685(14) 0.19666(10) 0.18153(7) 0.0184(4) Uani d . 1 1 A .
    C C16 0.92294(14) 0.15331(10) 0.13289(8) 0.0202(4) Uani d . 1 1 A .
    C C17 0.99905(14) 0.11158(11) 0.11420(8) 0.0246(5) Uani d . 1 1 . .
    H H17 1.0584 0.1121 0.1308 0.029 Uiso calc R 1 1 A .
    C C18 0.98597(15) 0.06919(12) 0.07069(9) 0.0304(5) Uani d . 1 1 A .
    H H18 1.0360 0.0402 0.0581 0.036 Uiso calc R 1 1 . .
    C C19 0.89800(15) 0.07036(12) 0.04606(9) 0.0312(5) Uani d . 1 1 . .
    H H19 0.8877 0.0425 0.0166 0.037 Uiso calc R 1 1 A .
    C C20 0.82551(15) 0.11386(12) 0.06609(9) 0.0306(5) Uani d . 1 1 A .
    H H20 0.7665 0.1153 0.0491 0.037 Uiso calc R 1 1 . .
    C C21 0.19753(13) 0.32486(11) 0.14914(8) 0.0203(5) Uani d . 1 1 . .
    C C22 0.20579(14) 0.33028(11) 0.20236(8) 0.0223(5) Uani d . 1 1 . .
    H H22 0.1846 0.3735 0.2182 0.027 Uiso calc R 1 1 . .
    C C23 0.24422(14) 0.27406(12) 0.23266(8) 0.0251(5) Uani d . 1 1 . .
    H H23 0.2484 0.2803 0.2679 0.030 Uiso calc R 1 1 . .
    C C24 0.27621(14) 0.20897(12) 0.21053(8) 0.0279(5) Uani d . 1 1 . .
    H H24 0.3007 0.1708 0.2307 0.033 Uiso calc R 1 1 . .
    C C25 0.27139(15) 0.20142(12) 0.15797(9) 0.0283(5) Uani d . 1 1 . .
    H H25 0.2938 0.1583 0.1425 0.034 Uiso calc R 1 1 . .
    C C26 0.23315(14) 0.25828(11) 0.12828(8) 0.0231(5) Uani d . 1 1 . .
    H H26 0.2310 0.2521 0.0930 0.028 Uiso calc R 1 1 . .
    C C27 0.26357(15) 0.42973(11) 0.09225(9) 0.0278(5) Uani d . 1 1 . .
    C C28 0.30957(16) 0.40473(13) 0.04815(9) 0.0389(6) Uani d . 1 1 . .
    H H28 0.2772 0.3716 0.0269 0.047 Uiso calc R 1 1 . .
    C C29 0.40246(19) 0.42752(17) 0.03459(12) 0.0568(8) Uani d . 1 1 . .
    H H29 0.4305 0.4093 0.0049 0.068 Uiso calc R 1 1 . .
    C C30 0.45232(19) 0.47648(18) 0.06485(15) 0.0662(10) Uani d . 1 1 . .
    H H30 0.5142 0.4914 0.0560 0.079 Uiso calc R 1 1 . .
    C C31 0.40942(19) 0.50331(14) 0.10863(13) 0.0565(9) Uani d . 1 1 . .
    H H31 0.4421 0.5369 0.1294 0.068 Uiso calc R 1 1 . .
    C C32 0.31695(16) 0.47995(12) 0.12172(10) 0.0385(6) Uani d . 1 1 . .
    H H32 0.2895 0.4987 0.1514 0.046 Uiso calc R 1 1 . .
    C C33 0.09388(14) 0.36593(11) 0.06429(7) 0.0196(4) Uani d . 1 1 . .
    C C34 0.04322(14) 0.29878(11) 0.06323(8) 0.0236(5) Uani d . 1 1 . .
    H H34 0.0522 0.2653 0.0899 0.028 Uiso calc R 1 1 . .
    C C35 -0.02016(15) 0.27994(12) 0.02387(8) 0.0290(5) Uani d . 1 1 . .
    H H35 -0.0528 0.2348 0.0248 0.035 Uiso calc R 1 1 . .
    C C36 -0.03473(16) 0.32817(12) -0.01664(8) 0.0307(5) Uani d . 1 1 . .
    H H36 -0.0764 0.3157 -0.0432 0.037 Uiso calc R 1 1 . .
    C C37 0.01389(15) 0.39551(12) -0.01688(8) 0.0287(5) Uani d . 1 1 . .
    H H37 0.0049 0.4286 -0.0438 0.034 Uiso calc R 1 1 . .
    C C38 0.07559(15) 0.41336(11) 0.02278(8) 0.0246(5) Uani d . 1 1 . .
    H H38 0.1066 0.4591 0.0219 0.030 Uiso calc R 1 1 . .
    C C39 0.09334(14) 0.45402(11) 0.14258(8) 0.0231(5) Uani d . 1 1 . .
    C C40 0.02083(15) 0.42923(12) 0.17619(8) 0.0260(5) Uani d . 1 1 . .
    H H40 0.0167 0.3788 0.1835 0.031 Uiso calc R 1 1 . .
    C C41 -0.04465(16) 0.47739(13) 0.19885(8) 0.0331(6) Uani d . 1 1 . .
    H H41 -0.0918 0.4588 0.2206 0.040 Uiso calc R 1 1 . .
    C C42 -0.03988(18) 0.55261(14) 0.18919(9) 0.0387(6) Uani d . 1 1 . .
    H H42 -0.0831 0.5850 0.2046 0.046 Uiso calc R 1 1 . .
    C C43 0.02955(17) 0.57935(12) 0.15653(9) 0.0348(6) Uani d . 1 1 . .
    H H43 0.0328 0.6299 0.1495 0.042 Uiso calc R 1 1 . .
    C C44 0.09491(16) 0.53073(12) 0.13393(8) 0.0278(5) Uani d . 1 1 . .
    H H44 0.1415 0.5501 0.1122 0.033 Uiso calc R 1 1 . .
    C C45 0.67243(14) 0.46433(11) 0.32789(7) 0.0204(4) Uani d . 1 1 . .
    C C46 0.69461(15) 0.43942(12) 0.27845(8) 0.0274(5) Uani d . 1 1 . .
    H H46 0.7377 0.4002 0.2750 0.033 Uiso calc R 1 1 . .
    C C47 0.65573(16) 0.47026(13) 0.23464(8) 0.0318(5) Uani d . 1 1 . .
    H H47 0.6740 0.4525 0.2027 0.038 Uiso calc R 1 1 . .
    C C48 0.58957(16) 0.52754(12) 0.23819(8) 0.0311(5) Uani d . 1 1 . .
    H H48 0.5629 0.5485 0.2089 0.037 Uiso calc R 1 1 . .
    C C49 0.56395(16) 0.55301(12) 0.28611(8) 0.0302(5) Uani d . 1 1 . .
    H H49 0.5190 0.5910 0.2892 0.036 Uiso calc R 1 1 . .
    C C50 0.60518(14) 0.52191(11) 0.32977(8) 0.0245(5) Uani d . 1 1 . .
    H H50 0.5871 0.5403 0.3615 0.029 Uiso calc R 1 1 . .
    C C51 0.70368(14) 0.47599(11) 0.43037(8) 0.0206(4) Uani d . 1 1 . .
    C C52 0.64824(14) 0.46009(11) 0.47371(8) 0.0228(5) Uani d . 1 1 . .
    H H52 0.6105 0.4174 0.4738 0.027 Uiso calc R 1 1 . .
    C C53 0.64757(15) 0.50574(11) 0.51668(8) 0.0260(5) Uani d . 1 1 . .
    H H53 0.6087 0.4936 0.5443 0.031 Uiso calc R 1 1 . .
    C C54 0.70394(15) 0.56890(11) 0.51879(8) 0.0249(5) Uani d . 1 1 . .
    H H54 0.7051 0.5983 0.5480 0.030 Uiso calc R 1 1 . .
    C C55 0.75887(14) 0.58759(12) 0.47635(8) 0.0241(5) Uani d . 1 1 . .
    H H55 0.7963 0.6304 0.4766 0.029 Uiso calc R 1 1 . .
    C C56 0.75753(14) 0.54186(11) 0.43360(8) 0.0221(5) Uani d . 1 1 . .
    H H56 0.7944 0.5556 0.4055 0.027 Uiso calc R 1 1 . .
    C C57 0.65599(14) 0.34436(11) 0.38358(7) 0.0227(5) Uani d . 1 1 . .
    C C58 0.55499(15) 0.34609(12) 0.38794(7) 0.0242(5) Uani d . 1 1 . .
    H H58 0.5247 0.3920 0.3905 0.029 Uiso calc R 1 1 . .
    C C59 0.49837(16) 0.28232(12) 0.38860(8) 0.0285(5) Uani d . 1 1 . .
    H H59 0.4318 0.2862 0.3914 0.034 Uiso calc R 1 1 . .
    C C60 0.54128(17) 0.21295(13) 0.38513(8) 0.0342(6) Uani d . 1 1 . .
    H H60 0.5041 0.1700 0.3861 0.041 Uiso calc R 1 1 . .
    C C61 0.64034(18) 0.20865(13) 0.38029(9) 0.0371(6) Uani d . 1 1 . .
    H H61 0.6701 0.1625 0.3777 0.045 Uiso calc R 1 1 . .
    C C62 0.69562(16) 0.27315(12) 0.37923(8) 0.0313(5) Uani d . 1 1 . .
    H H62 0.7620 0.2687 0.3755 0.038 Uiso calc R 1 1 . .
    C C63 0.83386(14) 0.41010(11) 0.37502(8) 0.0224(5) Uani d . 1 1 . .
    C C64 0.88322(15) 0.36738(12) 0.41138(8) 0.0289(5) Uani d . 1 1 . .
    H H64 0.8479 0.3448 0.4372 0.035 Uiso calc R 1 1 . .
    C C65 0.98235(16) 0.35709(13) 0.41071(9) 0.0353(6) Uani d . 1 1 . .
    H H65 1.0117 0.3280 0.4357 0.042 Uiso calc R 1 1 . .
    C C66 1.03740(16) 0.38984(13) 0.37327(9) 0.0353(6) Uani d . 1 1 . .
    H H66 1.1037 0.3823 0.3723 0.042 Uiso calc R 1 1 . .
    C C67 0.99264(15) 0.43398(12) 0.33710(9) 0.0313(5) Uani d . 1 1 . .
    H H67 1.0290 0.4572 0.3120 0.038 Uiso calc R 1 1 . .
    C C68 0.89287(15) 0.44376(11) 0.33823(8) 0.0250(5) Uani d . 1 1 . .
    H H68 0.8643 0.4739 0.3136 0.030 Uiso calc R 1 1 . .
    C C69 0.50666(17) 0.29225(16) 0.26363(9) 0.0485(7) Uani d . 1 1 . .
    H H69A 0.5391 0.2596 0.2870 0.073 Uiso calc R 1 1 . .
    H H69B 0.4386 0.2909 0.2700 0.073 Uiso calc R 1 1 . .
    H H69C 0.5300 0.3420 0.2683 0.073 Uiso calc R 1 1 . .
    C C70 0.47176(15) 0.33676(12) 0.16722(9) 0.0335(6) Uani d . 1 1 . .
    H H70A 0.5000 0.3832 0.1774 0.050 Uiso calc R 1 1 . .
    H H70B 0.4044 0.3370 0.1753 0.050 Uiso calc R 1 1 . .
    H H70C 0.4797 0.3300 0.1311 0.050 Uiso calc R 1 1 . .
    C C73 0.79903(18) 0.73640(16) 0.05111(9) 0.0499(7) Uani d . 1 1 . .
    H H73A 0.7330 0.7329 0.0404 0.075 Uiso calc R 1 1 . .
    H H73B 0.8364 0.6995 0.0337 0.075 Uiso calc R 1 1 . .
    H H73C 0.8235 0.7849 0.0431 0.075 Uiso calc R 1 1 . .
    C C74 0.7449(2) 0.6357(2) 0.11890(16) 0.1125(16) Uani d . 1 1 . .
    H H74A 0.7351 0.6208 0.1537 0.169 Uiso calc R 1 1 . .
    H H74B 0.7823 0.5987 0.1015 0.169 Uiso calc R 1 1 . .
    H H74C 0.6837 0.6411 0.1021 0.169 Uiso calc R 1 1 . .
    B B1 0.16154(17) 0.39404(12) 0.11232(9) 0.0217(5) Uani d . 1 1 . .
    B B2 0.71656(17) 0.42268(13) 0.37894(9) 0.0219(5) Uani d . 1 1 . .
    S S2A 0.74891(8) 0.04806(6) 0.18867(4) 0.0311(4) Uani d PD 0.5086(17) 1 A 1
    C C71A 0.6866(8) -0.0346(6) 0.1753(4) 0.052(3) Uani d PD 0.5086(17) 1 A 1
    H H71D 0.6813 -0.0409 0.1390 0.079 Uiso calc PR 0.5086(17) 1 A 1
    H H71E 0.6234 -0.0322 0.1899 0.079 Uiso calc PR 0.5086(17) 1 A 1
    H H71F 0.7211 -0.0759 0.1897 0.079 Uiso calc PR 0.5086(17) 1 A 1
    C C72A 0.7508(7) 0.0468(4) 0.2561(2) 0.084(3) Uani d PD 0.5086(17) 1 A 1
    H H72D 0.7927 0.0079 0.2677 0.127 Uiso calc PR 0.5086(17) 1 A 1
    H H72E 0.6868 0.0382 0.2686 0.127 Uiso calc PR 0.5086(17) 1 A 1
    H H72F 0.7738 0.0937 0.2686 0.127 Uiso calc PR 0.5086(17) 1 A 1
    S S2B 0.68459(8) 0.05333(7) 0.22553(5) 0.0311(4) Uani d PD 0.4914(17) 1 A 2
    C C71B 0.6625(7) -0.0331(5) 0.1969(4) 0.070(4) Uani d PD 0.4914(17) 1 A 2
    H H71A 0.5976 -0.0345 0.1842 0.104 Uiso calc PR 0.4914(17) 1 A 2
    H H71B 0.6715 -0.0718 0.2217 0.104 Uiso calc PR 0.4914(17) 1 A 2
    H H71C 0.7065 -0.0404 0.1691 0.104 Uiso calc PR 0.4914(17) 1 A 2
    C C72B 0.8110(3) 0.0438(3) 0.2349(2) 0.0315(13) Uani d PD 0.4914(17) 1 A 2
    H H72A 0.8356 0.0873 0.2517 0.047 Uiso calc PR 0.4914(17) 1 A 2
    H H72B 0.8420 0.0382 0.2024 0.047 Uiso calc PR 0.4914(17) 1 A 2
    H H72C 0.8236 0.0009 0.2556 0.047 Uiso calc PR 0.4914(17) 1 A 2
loop_
    _atom_site_aniso_label
    _atom_site_aniso_U_11
    _atom_site_aniso_U_22
    _atom_site_aniso_U_33
    _atom_site_aniso_U_12
    _atom_site_aniso_U_13
    _atom_site_aniso_U_23
    Zn1 0.01550(12) 0.01983(13) 0.03086(15) 0.00145(10) -0.00370(10)
                                                                    -0.00303(11)
    S1 0.0174(3) 0.0262(3) 0.0274(3) 0.0014(2) -0.0017(2) 0.0019(2)
    S3 0.0360(4) 0.0647(5) 0.0411(4) -0.0026(3) -0.0098(3) 0.0117(3)
    O1 0.0156(7) 0.0286(8) 0.0333(9) 0.0012(6) -0.0006(6) -0.0052(7)
    O2 0.0274(9) 0.0264(9) 0.0523(11) -0.0006(7) -0.0144(8) 0.0136(7)
    O3 0.0524(13) 0.1097(18) 0.0451(12) 0.0091(12) 0.0062(10) -0.0272(11)
    N1 0.0173(9) 0.0204(9) 0.0333(11) -0.0003(7) 0.0032(8) -0.0036(8)
    N2 0.0161(9) 0.0207(9) 0.0242(10) -0.0004(7) 0.0003(7) -0.0026(7)
    N3 0.0162(9) 0.0177(9) 0.0270(10) 0.0006(7) -0.0003(7) -0.0023(7)
    N4 0.0201(9) 0.0197(9) 0.0308(11) 0.0008(7) -0.0045(8) -0.0069(8)
    C1 0.0244(12) 0.0228(12) 0.0424(14) -0.0043(10) -0.0012(10) -0.0032(10)
    C2 0.0254(13) 0.0244(13) 0.0653(18) -0.0047(10) 0.0067(12) -0.0011(12)
    C3 0.0354(15) 0.0313(15) 0.072(2) -0.0041(11) 0.0086(14) 0.0194(13)
    C4 0.0293(13) 0.0395(15) 0.0459(15) -0.0020(11) 0.0003(11) 0.0147(12)
    C5 0.0226(12) 0.0241(12) 0.0349(14) 0.0038(9) 0.0046(10) 0.0033(10)
    C6 0.0220(11) 0.0216(11) 0.0217(11) 0.0034(9) 0.0028(9) 0.0000(9)
    C7 0.0330(13) 0.0361(14) 0.0288(13) -0.0026(11) -0.0018(10) 0.0092(11)
    C8 0.0261(12) 0.0457(15) 0.0249(13) -0.0043(11) -0.0075(10) 0.0008(11)
    C9 0.0201(11) 0.0322(13) 0.0230(12) -0.0054(9) 0.0002(9) -0.0048(10)
    C10 0.0229(11) 0.0231(11) 0.0228(12) 0.0000(9) 0.0029(9) -0.0002(9)
    C11 0.0204(11) 0.0216(11) 0.0310(13) 0.0037(9) 0.0013(9) -0.0044(9)
    C12 0.0270(12) 0.0281(12) 0.0206(11) 0.0007(9) -0.0004(9) -0.0024(9)
    C13 0.0185(11) 0.0307(12) 0.0249(12) -0.0034(9) -0.0053(9) 0.0006(10)
    C14 0.0174(11) 0.0220(11) 0.0266(12) 0.0010(9) 0.0012(9) 0.0013(9)
    C15 0.0181(11) 0.0138(10) 0.0233(11) -0.0011(8) 0.0001(8) 0.0036(8)
    C16 0.0196(11) 0.0133(10) 0.0276(12) -0.0024(8) -0.0018(9) 0.0010(9)
    C17 0.0171(11) 0.0230(12) 0.0336(13) 0.0010(9) -0.0015(9) -0.0025(10)
    C18 0.0227(12) 0.0256(12) 0.0429(15) 0.0022(9) 0.0045(10) -0.0106(11)
    C19 0.0301(13) 0.0270(13) 0.0363(14) -0.0006(10) -0.0033(10) -0.0145(10)
    C20 0.0220(12) 0.0315(13) 0.0384(14) 0.0006(10) -0.0082(10) -0.0115(11)
    C21 0.0142(10) 0.0204(11) 0.0264(12) -0.0039(8) -0.0023(9) 0.0016(9)
    C22 0.0182(11) 0.0217(11) 0.0270(12) -0.0027(9) -0.0014(9) -0.0016(9)
    C23 0.0185(11) 0.0325(13) 0.0243(12) -0.0065(9) -0.0033(9) 0.0058(10)
    C24 0.0217(11) 0.0273(12) 0.0346(13) -0.0018(10) -0.0062(10) 0.0102(10)
    C25 0.0224(12) 0.0236(12) 0.0389(14) 0.0032(9) -0.0042(10) 0.0009(10)
    C26 0.0216(11) 0.0221(11) 0.0256(12) -0.0001(9) -0.0019(9) 0.0011(9)
    C27 0.0217(12) 0.0197(12) 0.0419(14) 0.0028(9) -0.0025(10) 0.0113(10)
    C28 0.0286(13) 0.0395(15) 0.0486(16) 0.0042(11) 0.0019(12) 0.0147(12)
    C29 0.0318(15) 0.065(2) 0.073(2) 0.0095(14) 0.0176(15) 0.0388(17)
    C30 0.0209(15) 0.059(2) 0.119(3) -0.0032(14) 0.0008(17) 0.059(2)
    C31 0.0296(15) 0.0306(15) 0.109(3) -0.0083(12) -0.0241(16) 0.0281(16)
    C32 0.0290(13) 0.0260(13) 0.0603(17) -0.0049(11) -0.0121(12) 0.0113(12)
    C33 0.0190(11) 0.0200(11) 0.0198(11) 0.0037(8) 0.0031(8) 0.0002(9)
    C34 0.0261(12) 0.0227(12) 0.0222(11) 0.0007(9) 0.0005(9) 0.0014(9)
    C35 0.0297(12) 0.0258(12) 0.0315(13) -0.0035(10) -0.0035(10) -0.0058(10)
    C36 0.0307(13) 0.0364(14) 0.0249(13) 0.0073(11) -0.0081(10) -0.0085(10)
    C37 0.0342(13) 0.0297(13) 0.0221(12) 0.0101(10) -0.0015(10) 0.0058(10)
    C38 0.0259(12) 0.0202(11) 0.0278(12) 0.0015(9) 0.0021(10) 0.0026(9)
    C39 0.0233(11) 0.0228(12) 0.0232(12) -0.0010(9) -0.0122(9) -0.0034(9)
    C40 0.0250(12) 0.0263(12) 0.0268(12) 0.0015(9) -0.0057(10) -0.0024(10)
    C41 0.0318(13) 0.0422(15) 0.0254(13) 0.0037(11) -0.0017(10) -0.0067(11)
    C42 0.0475(16) 0.0400(15) 0.0287(14) 0.0195(12) -0.0079(12) -0.0144(11)
    C43 0.0493(16) 0.0221(12) 0.0327(14) 0.0115(11) -0.0127(12) -0.0054(10)
    C44 0.0349(13) 0.0246(12) 0.0239(12) 0.0023(10) -0.0079(10) -0.0017(9)
    C45 0.0185(11) 0.0197(11) 0.0231(11) -0.0049(9) 0.0015(9) -0.0011(9)
    C46 0.0266(12) 0.0259(12) 0.0298(13) 0.0048(9) -0.0006(10) -0.0035(10)
    C47 0.0337(13) 0.0385(14) 0.0234(12) -0.0037(11) -0.0006(10) -0.0048(10)
    C48 0.0383(14) 0.0292(13) 0.0256(13) -0.0046(11) -0.0083(10) 0.0055(10)
    C49 0.0353(13) 0.0234(12) 0.0318(13) 0.0060(10) -0.0048(10) 0.0011(10)
    C50 0.0270(12) 0.0252(12) 0.0213(12) 0.0015(9) 0.0005(9) -0.0011(9)
    C51 0.0168(10) 0.0218(11) 0.0232(11) 0.0048(9) -0.0034(9) 0.0044(9)
    C52 0.0234(11) 0.0199(11) 0.0253(12) -0.0017(9) -0.0007(9) 0.0034(9)
    C53 0.0300(12) 0.0278(12) 0.0201(12) 0.0019(10) 0.0019(9) 0.0057(9)
    C54 0.0293(12) 0.0252(12) 0.0203(12) 0.0066(9) -0.0064(10) -0.0011(9)
    C55 0.0201(11) 0.0232(12) 0.0289(13) -0.0002(9) -0.0060(9) 0.0011(9)
    C56 0.0157(11) 0.0270(12) 0.0236(12) 0.0022(9) 0.0003(9) 0.0033(9)
    C57 0.0253(12) 0.0239(12) 0.0188(11) -0.0003(9) 0.0019(9) -0.0003(9)
    C58 0.0291(12) 0.0245(12) 0.0189(11) 0.0000(9) 0.0027(9) -0.0001(9)
    C59 0.0284(12) 0.0354(13) 0.0218(12) -0.0070(11) 0.0031(9) 0.0011(10)
    C60 0.0443(15) 0.0271(13) 0.0312(13) -0.0125(11) 0.0045(11) 0.0014(10)
    C61 0.0455(15) 0.0236(13) 0.0423(15) 0.0025(11) 0.0029(12) -0.0007(11)
    C62 0.0277(12) 0.0274(13) 0.0388(14) 0.0001(10) 0.0037(10) 0.0016(10)
    C63 0.0222(11) 0.0207(11) 0.0244(12) 0.0023(9) 0.0008(9) -0.0024(9)
    C64 0.0244(12) 0.0321(13) 0.0302(13) 0.0014(10) 0.0017(10) 0.0072(10)
    C65 0.0270(13) 0.0371(14) 0.0419(15) 0.0072(11) -0.0057(11) 0.0083(11)
    C66 0.0161(11) 0.0403(15) 0.0495(16) 0.0026(10) 0.0001(11) 0.0019(12)
    C67 0.0250(12) 0.0343(13) 0.0345(14) -0.0009(10) 0.0070(10) 0.0006(11)
    C68 0.0247(12) 0.0245(12) 0.0258(12) 0.0027(9) 0.0003(9) -0.0007(9)
    C69 0.0241(13) 0.091(2) 0.0309(14) -0.0020(14) 0.0028(11) -0.0040(14)
    C70 0.0219(12) 0.0317(13) 0.0469(15) 0.0042(10) -0.0039(11) 0.0097(11)
    C73 0.0400(16) 0.075(2) 0.0352(15) 0.0169(14) 0.0018(12) -0.0133(14)
    C74 0.061(2) 0.088(3) 0.188(4) -0.029(2) -0.032(3) 0.067(3)
    B1 0.0229(13) 0.0165(12) 0.0256(14) -0.0012(10) -0.0040(10) 0.0019(10)
    B2 0.0201(12) 0.0201(13) 0.0256(14) 0.0016(10) 0.0000(10) -0.0010(10)
    S2A 0.0255(7) 0.0288(7) 0.0391(8) 0.0034(5) -0.0019(5) 0.0142(5)
    C71A 0.068(6) 0.032(4) 0.057(5) 0.002(3) 0.003(4) -0.015(4)
    C72A 0.166(9) 0.042(4) 0.044(4) 0.014(5) -0.050(5) 0.008(3)
    S2B 0.0233(7) 0.0374(7) 0.0326(8) 0.0003(5) 0.0000(5) 0.0149(5)
    C71B 0.066(6) 0.024(4) 0.118(10) -0.004(4) -0.057(7) 0.015(5)
    C72B 0.022(3) 0.039(3) 0.034(3) 0.002(2) -0.004(2) 0.015(3)
_geom_special_details
;
 All esds (except the esd in the dihedral angle between two l.s. planes)
 are estimated using the full covariance matrix.  The cell esds are taken
 into account individually in the estimation of esds in distances, angles
 and torsion angles; correlations between esds in cell parameters are only
 used when they are defined by crystal symmetry.  An approximate (isotropic)
 treatment of cell esds is used for estimating esds involving l.s. planes.
;
loop_
    _geom_bond_atom_site_label_1
    _geom_bond_atom_site_label_2
    _geom_bond_site_symmetry_2
    _geom_bond_distance
    _geom_bond_publ_flag
    Zn1 O1 . 2.0671(13) ?
    Zn1 N2 . 2.1055(16) ?
    Zn1 N3 . 2.1076(16) ?
    Zn1 N4 . 2.1390(16) ?
    Zn1 N1 . 2.1586(17) ?
    Zn1 O2 . 2.1814(14) ?
    S1 O1 . 1.5316(14) ?
    S1 C69 . 1.767(2) ?
    S1 C70 . 1.769(2) ?
    S3 O3 . 1.514(2) ?
    S3 C73 . 1.763(2) ?
    S3 C74 . 1.769(3) ?
    O2 S2A . 1.5425(17) ?
    O2 S2B . 1.5854(18) ?
    N1 C1 . 1.334(2) ?
    N1 C5 . 1.354(3) ?
    N2 C10 . 1.345(2) ?
    N2 C6 . 1.348(2) ?
    N3 C11 . 1.341(2) ?
    N3 C15 . 1.350(2) ?
    N4 C20 . 1.339(3) ?
    N4 C16 . 1.356(2) ?
    C1 C2 . 1.376(3) ?
    C1 H1 . 0.9300 ?
    C2 C3 . 1.383(3) ?
    C2 H2 . 0.9300 ?
    C3 C4 . 1.381(3) ?
    C3 H3 . 0.9300 ?
    C4 C5 . 1.385(3) ?
    C4 H4 . 0.9300 ?
    C5 C6 . 1.503(3) ?
    C6 C7 . 1.372(3) ?
    C7 C8 . 1.391(3) ?
    C7 H7 . 0.9300 ?
    C8 C9 . 1.363(3) ?
    C8 H8 . 0.9300 ?
    C9 C10 . 1.379(3) ?
    C9 H9 . 0.9300 ?
    C10 H10 . 0.9300 ?
    C11 C12 . 1.378(3) ?
    C11 H11 . 0.9300 ?
    C12 C13 . 1.380(3) ?
    C12 H12 . 0.9300 ?
    C13 C14 . 1.381(3) ?
    C13 H13 . 0.9300 ?
    C14 C15 . 1.390(3) ?
    C14 H14 . 0.9300 ?
    C15 C16 . 1.494(3) ?
    C16 C17 . 1.387(3) ?
    C17 C18 . 1.382(3) ?
    C17 H17 . 0.9300 ?
    C18 C19 . 1.379(3) ?
    C18 H18 . 0.9300 ?
    C19 C20 . 1.380(3) ?
    C19 H19 . 0.9300 ?
    C20 H20 . 0.9300 ?
    C21 C22 . 1.400(3) ?
    C21 C26 . 1.408(3) ?
    C21 B1 . 1.651(3) ?
    C22 C23 . 1.391(3) ?
    C22 H22 . 0.9300 ?
    C23 C24 . 1.381(3) ?
    C23 H23 . 0.9300 ?
    C24 C25 . 1.383(3) ?
    C24 H24 . 0.9300 ?
    C25 C26 . 1.389(3) ?
    C25 H25 . 0.9300 ?
    C26 H26 . 0.9300 ?
    C27 C28 . 1.395(3) ?
    C27 C32 . 1.399(3) ?
    C27 B1 . 1.643(3) ?
    C28 C29 . 1.400(3) ?
    C28 H28 . 0.9300 ?
    C29 C30 . 1.370(4) ?
    C29 H29 . 0.9300 ?
    C30 C31 . 1.380(4) ?
    C30 H30 . 0.9300 ?
    C31 C32 . 1.395(3) ?
    C31 H31 . 0.9300 ?
    C32 H32 . 0.9300 ?
    C33 C34 . 1.399(3) ?
    C33 C38 . 1.404(3) ?
    C33 B1 . 1.645(3) ?
    C34 C35 . 1.394(3) ?
    C34 H34 . 0.9300 ?
    C35 C36 . 1.384(3) ?
    C35 H35 . 0.9300 ?
    C36 C37 . 1.388(3) ?
    C36 H36 . 0.9300 ?
    C37 C38 . 1.381(3) ?
    C37 H37 . 0.9300 ?
    C38 H38 . 0.9300 ?
    C39 C44 . 1.399(3) ?
    C39 C40 . 1.412(3) ?
    C39 B1 . 1.642(3) ?
    C40 C41 . 1.391(3) ?
    C40 H40 . 0.9300 ?
    C41 C42 . 1.379(3) ?
    C41 H41 . 0.9300 ?
    C42 C43 . 1.377(3) ?
    C42 H42 . 0.9300 ?
    C43 C44 . 1.394(3) ?
    C43 H43 . 0.9300 ?
    C44 H44 . 0.9300 ?
    C45 C50 . 1.396(3) ?
    C45 C46 . 1.404(3) ?
    C45 B2 . 1.647(3) ?
    C46 C47 . 1.381(3) ?
    C46 H46 . 0.9300 ?
    C47 C48 . 1.384(3) ?
    C47 H47 . 0.9300 ?
    C48 C49 . 1.383(3) ?
    C48 H48 . 0.9300 ?
    C49 C50 . 1.393(3) ?
    C49 H49 . 0.9300 ?
    C50 H50 . 0.9300 ?
    C51 C52 . 1.402(3) ?
    C51 C56 . 1.404(3) ?
    C51 B2 . 1.663(3) ?
    C52 C53 . 1.393(3) ?
    C52 H52 . 0.9300 ?
    C53 C54 . 1.381(3) ?
    C53 H53 . 0.9300 ?
    C54 C55 . 1.391(3) ?
    C54 H54 . 0.9300 ?
    C55 C56 . 1.389(3) ?
    C55 H55 . 0.9300 ?
    C56 H56 . 0.9300 ?
    C57 C62 . 1.400(3) ?
    C57 C58 . 1.408(3) ?
    C57 B2 . 1.646(3) ?
    C58 C59 . 1.392(3) ?
    C58 H58 . 0.9300 ?
    C59 C60 . 1.387(3) ?
    C59 H59 . 0.9300 ?
    C60 C61 . 1.384(3) ?
    C60 H60 . 0.9300 ?
    C61 C62 . 1.392(3) ?
    C61 H61 . 0.9300 ?
    C62 H62 . 0.9300 ?
    C63 C64 . 1.400(3) ?
    C63 C68 . 1.404(3) ?
    C63 B2 . 1.648(3) ?
    C64 C65 . 1.389(3) ?
    C64 H64 . 0.9300 ?
    C65 C66 . 1.377(3) ?
    C65 H65 . 0.9300 ?
    C66 C67 . 1.381(3) ?
    C66 H66 . 0.9300 ?
    C67 C68 . 1.397(3) ?
    C67 H67 . 0.9300 ?
    C68 H68 . 0.9300 ?
    C69 H69A . 0.9600 ?
    C69 H69B . 0.9600 ?
    C69 H69C . 0.9600 ?
    C70 H70A . 0.9600 ?
    C70 H70B . 0.9600 ?
    C70 H70C . 0.9600 ?
    C73 H73A . 0.9600 ?
    C73 H73B . 0.9600 ?
    C73 H73C . 0.9600 ?
    C74 H74A . 0.9600 ?
    C74 H74B . 0.9600 ?
    C74 H74C . 0.9600 ?
    S2A C71A . 1.756(9) ?
    S2A C72A . 1.763(6) ?
    C71A H71D . 0.9600 ?
    C71A H71E . 0.9600 ?
    C71A H71F . 0.9600 ?
    C72A H72D . 0.9600 ?
    C72A H72E . 0.9600 ?
    C72A H72F . 0.9600 ?
    S2B C71B . 1.754(8) ?
    S2B C72B . 1.779(5) ?
    C71B H71A . 0.9600 ?
    C71B H71B . 0.9600 ?
    C71B H71C . 0.9600 ?
    C72B H72A . 0.9600 ?
    C72B H72B . 0.9600 ?
    C72B H72C . 0.9600 ?
loop_
    _geom_angle_atom_site_label_1
    _geom_angle_atom_site_label_2
    _geom_angle_atom_site_label_3
    _geom_angle_site_symmetry_1
    _geom_angle_site_symmetry_3
    _geom_angle
    _geom_angle_publ_flag
    O1 Zn1 N2 . . 93.00(6) ?
    O1 Zn1 N3 . . 91.39(6) ?
    N2 Zn1 N3 . . 174.92(6) ?
    O1 Zn1 N4 . . 168.40(6) ?
    N2 Zn1 N4 . . 98.58(6) ?
    N3 Zn1 N4 . . 77.02(6) ?
    O1 Zn1 N1 . . 90.16(6) ?
    N2 Zn1 N1 . . 77.36(6) ?
    N3 Zn1 N1 . . 100.08(6) ?
    N4 Zn1 N1 . . 91.92(6) ?
    O1 Zn1 O2 . . 92.09(6) ?
    N2 Zn1 O2 . . 88.28(6) ?
    N3 Zn1 O2 . . 94.12(6) ?
    N4 Zn1 O2 . . 88.72(6) ?
    N1 Zn1 O2 . . 165.57(6) ?
    O1 S1 C69 . . 103.26(10) ?
    O1 S1 C70 . . 105.77(9) ?
    C69 S1 C70 . . 98.96(12) ?
    O3 S3 C73 . . 104.10(12) ?
    O3 S3 C74 . . 107.78(16) ?
    C73 S3 C74 . . 97.08(17) ?
    S1 O1 Zn1 . . 123.71(8) ?
    S2A O2 S2B . . 49.91(7) ?
    S2A O2 Zn1 . . 118.20(9) ?
    S2B O2 Zn1 . . 146.23(10) ?
    C1 N1 C5 . . 118.45(18) ?
    C1 N1 Zn1 . . 126.88(15) ?
    C5 N1 Zn1 . . 114.65(13) ?
    C10 N2 C6 . . 118.21(17) ?
    C10 N2 Zn1 . . 124.60(14) ?
    C6 N2 Zn1 . . 117.01(13) ?
    C11 N3 C15 . . 119.04(17) ?
    C11 N3 Zn1 . . 124.28(13) ?
    C15 N3 Zn1 . . 116.62(13) ?
    C20 N4 C16 . . 118.57(17) ?
    C20 N4 Zn1 . . 125.51(14) ?
    C16 N4 Zn1 . . 115.77(13) ?
    N1 C1 C2 . . 123.6(2) ?
    N1 C1 H1 . . 118.2 ?
    C2 C1 H1 . . 118.2 ?
    C1 C2 C3 . . 117.9(2) ?
    C1 C2 H2 . . 121.1 ?
    C3 C2 H2 . . 121.1 ?
    C4 C3 C2 . . 119.5(2) ?
    C4 C3 H3 . . 120.3 ?
    C2 C3 H3 . . 120.3 ?
    C3 C4 C5 . . 119.4(2) ?
    C3 C4 H4 . . 120.3 ?
    C5 C4 H4 . . 120.3 ?
    N1 C5 C4 . . 121.2(2) ?
    N1 C5 C6 . . 115.79(18) ?
    C4 C5 C6 . . 123.0(2) ?
    N2 C6 C7 . . 122.01(19) ?
    N2 C6 C5 . . 115.17(18) ?
    C7 C6 C5 . . 122.79(19) ?
    C6 C7 C8 . . 118.5(2) ?
    C6 C7 H7 . . 120.7 ?
    C8 C7 H7 . . 120.7 ?
    C9 C8 C7 . . 120.2(2) ?
    C9 C8 H8 . . 119.9 ?
    C7 C8 H8 . . 119.9 ?
    C8 C9 C10 . . 118.1(2) ?
    C8 C9 H9 . . 120.9 ?
    C10 C9 H9 . . 120.9 ?
    N2 C10 C9 . . 122.92(19) ?
    N2 C10 H10 . . 118.5 ?
    C9 C10 H10 . . 118.5 ?
    N3 C11 C12 . . 122.67(19) ?
    N3 C11 H11 . . 118.7 ?
    C12 C11 H11 . . 118.7 ?
    C11 C12 C13 . . 118.38(19) ?
    C11 C12 H12 . . 120.8 ?
    C13 C12 H12 . . 120.8 ?
    C12 C13 C14 . . 119.68(19) ?
    C12 C13 H13 . . 120.2 ?
    C14 C13 H13 . . 120.2 ?
    C13 C14 C15 . . 119.09(18) ?
    C13 C14 H14 . . 120.5 ?
    C15 C14 H14 . . 120.5 ?
    N3 C15 C14 . . 121.08(18) ?
    N3 C15 C16 . . 115.36(17) ?
    C14 C15 C16 . . 123.50(17) ?
    N4 C16 C17 . . 121.15(18) ?
    N4 C16 C15 . . 114.83(17) ?
    C17 C16 C15 . . 123.92(18) ?
    C18 C17 C16 . . 119.45(19) ?
    C18 C17 H17 . . 120.3 ?
    C16 C17 H17 . . 120.3 ?
    C19 C18 C17 . . 119.3(2) ?
    C19 C18 H18 . . 120.3 ?
    C17 C18 H18 . . 120.3 ?
    C18 C19 C20 . . 118.5(2) ?
    C18 C19 H19 . . 120.7 ?
    C20 C19 H19 . . 120.7 ?
    N4 C20 C19 . . 122.98(19) ?
    N4 C20 H20 . . 118.5 ?
    C19 C20 H20 . . 118.5 ?
    C22 C21 C26 . . 114.67(18) ?
    C22 C21 B1 . . 123.45(18) ?
    C26 C21 B1 . . 121.49(18) ?
    C23 C22 C21 . . 123.08(19) ?
    C23 C22 H22 . . 118.5 ?
    C21 C22 H22 . . 118.5 ?
    C24 C23 C22 . . 120.1(2) ?
    C24 C23 H23 . . 119.9 ?
    C22 C23 H23 . . 119.9 ?
    C23 C24 C25 . . 119.06(19) ?
    C23 C24 H24 . . 120.5 ?
    C25 C24 H24 . . 120.5 ?
    C24 C25 C26 . . 120.0(2) ?
    C24 C25 H25 . . 120.0 ?
    C26 C25 H25 . . 120.0 ?
    C25 C26 C21 . . 123.0(2) ?
    C25 C26 H26 . . 118.5 ?
    C21 C26 H26 . . 118.5 ?
    C28 C27 C32 . . 114.9(2) ?
    C28 C27 B1 . . 122.4(2) ?
    C32 C27 B1 . . 122.1(2) ?
    C27 C28 C29 . . 122.7(3) ?
    C27 C28 H28 . . 118.7 ?
    C29 C28 H28 . . 118.7 ?
    C30 C29 C28 . . 120.4(3) ?
    C30 C29 H29 . . 119.8 ?
    C28 C29 H29 . . 119.8 ?
    C29 C30 C31 . . 119.1(3) ?
    C29 C30 H30 . . 120.5 ?
    C31 C30 H30 . . 120.5 ?
    C30 C31 C32 . . 119.9(3) ?
    C30 C31 H31 . . 120.0 ?
    C32 C31 H31 . . 120.0 ?
    C31 C32 C27 . . 123.1(3) ?
    C31 C32 H32 . . 118.5 ?
    C27 C32 H32 . . 118.5 ?
    C34 C33 C38 . . 114.89(18) ?
    C34 C33 B1 . . 124.51(17) ?
    C38 C33 B1 . . 120.30(17) ?
    C35 C34 C33 . . 122.75(19) ?
    C35 C34 H34 . . 118.6 ?
    C33 C34 H34 . . 118.6 ?
    C36 C35 C34 . . 120.2(2) ?
    C36 C35 H35 . . 119.9 ?
    C34 C35 H35 . . 119.9 ?
    C35 C36 C37 . . 118.8(2) ?
    C35 C36 H36 . . 120.6 ?
    C37 C36 H36 . . 120.6 ?
    C38 C37 C36 . . 120.0(2) ?
    C38 C37 H37 . . 120.0 ?
    C36 C37 H37 . . 120.0 ?
    C37 C38 C33 . . 123.3(2) ?
    C37 C38 H38 . . 118.3 ?
    C33 C38 H38 . . 118.3 ?
    C44 C39 C40 . . 115.10(19) ?
    C44 C39 B1 . . 124.17(19) ?
    C40 C39 B1 . . 120.43(18) ?
    C41 C40 C39 . . 122.5(2) ?
    C41 C40 H40 . . 118.7 ?
    C39 C40 H40 . . 118.7 ?
    C42 C41 C40 . . 120.1(2) ?
    C42 C41 H41 . . 119.9 ?
    C40 C41 H41 . . 119.9 ?
    C43 C42 C41 . . 119.4(2) ?
    C43 C42 H42 . . 120.3 ?
    C41 C42 H42 . . 120.3 ?
    C42 C43 C44 . . 120.1(2) ?
    C42 C43 H43 . . 119.9 ?
    C44 C43 H43 . . 119.9 ?
    C43 C44 C39 . . 122.7(2) ?
    C43 C44 H44 . . 118.6 ?
    C39 C44 H44 . . 118.6 ?
    C50 C45 C46 . . 114.75(18) ?
    C50 C45 B2 . . 123.78(18) ?
    C46 C45 B2 . . 121.27(18) ?
    C47 C46 C45 . . 123.3(2) ?
    C47 C46 H46 . . 118.3 ?
    C45 C46 H46 . . 118.3 ?
    C46 C47 C48 . . 120.1(2) ?
    C46 C47 H47 . . 120.0 ?
    C48 C47 H47 . . 120.0 ?
    C49 C48 C47 . . 118.8(2) ?
    C49 C48 H48 . . 120.6 ?
    C47 C48 H48 . . 120.6 ?
    C48 C49 C50 . . 120.2(2) ?
    C48 C49 H49 . . 119.9 ?
    C50 C49 H49 . . 119.9 ?
    C49 C50 C45 . . 122.8(2) ?
    C49 C50 H50 . . 118.6 ?
    C45 C50 H50 . . 118.6 ?
    C52 C51 C56 . . 114.67(18) ?
    C52 C51 B2 . . 126.69(18) ?
    C56 C51 B2 . . 118.50(17) ?
    C53 C52 C51 . . 122.52(19) ?
    C53 C52 H52 . . 118.7 ?
    C51 C52 H52 . . 118.7 ?
    C54 C53 C52 . . 120.8(2) ?
    C54 C53 H53 . . 119.6 ?
    C52 C53 H53 . . 119.6 ?
    C53 C54 C55 . . 118.65(19) ?
    C53 C54 H54 . . 120.7 ?
    C55 C54 H54 . . 120.7 ?
    C56 C55 C54 . . 119.6(2) ?
    C56 C55 H55 . . 120.2 ?
    C54 C55 H55 . . 120.2 ?
    C55 C56 C51 . . 123.68(19) ?
    C55 C56 H56 . . 118.2 ?
    C51 C56 H56 . . 118.2 ?
    C62 C57 C58 . . 114.76(19) ?
    C62 C57 B2 . . 125.26(18) ?
    C58 C57 B2 . . 119.75(18) ?
    C59 C58 C57 . . 123.1(2) ?
    C59 C58 H58 . . 118.5 ?
    C57 C58 H58 . . 118.5 ?
    C60 C59 C58 . . 120.0(2) ?
    C60 C59 H59 . . 120.0 ?
    C58 C59 H59 . . 120.0 ?
    C61 C60 C59 . . 118.9(2) ?
    C61 C60 H60 . . 120.5 ?
    C59 C60 H60 . . 120.5 ?
    C60 C61 C62 . . 120.2(2) ?
    C60 C61 H61 . . 119.9 ?
    C62 C61 H61 . . 119.9 ?
    C61 C62 C57 . . 123.1(2) ?
    C61 C62 H62 . . 118.5 ?
    C57 C62 H62 . . 118.5 ?
    C64 C63 C68 . . 114.67(18) ?
    C64 C63 B2 . . 120.96(18) ?
    C68 C63 B2 . . 124.25(18) ?
    C65 C64 C63 . . 123.2(2) ?
    C65 C64 H64 . . 118.4 ?
    C63 C64 H64 . . 118.4 ?
    C66 C65 C64 . . 120.3(2) ?
    C66 C65 H65 . . 119.8 ?
    C64 C65 H65 . . 119.8 ?
    C65 C66 C67 . . 118.9(2) ?
    C65 C66 H66 . . 120.5 ?
    C67 C66 H66 . . 120.5 ?
    C66 C67 C68 . . 120.1(2) ?
    C66 C67 H67 . . 119.9 ?
    C68 C67 H67 . . 119.9 ?
    C67 C68 C63 . . 122.8(2) ?
    C67 C68 H68 . . 118.6 ?
    C63 C68 H68 . . 118.6 ?
    S1 C69 H69A . . 109.5 ?
    S1 C69 H69B . . 109.5 ?
    H69A C69 H69B . . 109.5 ?
    S1 C69 H69C . . 109.5 ?
    H69A C69 H69C . . 109.5 ?
    H69B C69 H69C . . 109.5 ?
    S1 C70 H70A . . 109.5 ?
    S1 C70 H70B . . 109.5 ?
    H70A C70 H70B . . 109.5 ?
    S1 C70 H70C . . 109.5 ?
    H70A C70 H70C . . 109.5 ?
    H70B C70 H70C . . 109.5 ?
    S3 C73 H73A . . 109.5 ?
    S3 C73 H73B . . 109.5 ?
    H73A C73 H73B . . 109.5 ?
    S3 C73 H73C . . 109.5 ?
    H73A C73 H73C . . 109.5 ?
    H73B C73 H73C . . 109.5 ?
    S3 C74 H74A . . 109.5 ?
    S3 C74 H74B . . 109.5 ?
    H74A C74 H74B . . 109.5 ?
    S3 C74 H74C . . 109.5 ?
    H74A C74 H74C . . 109.5 ?
    H74B C74 H74C . . 109.5 ?
    C39 B1 C27 . . 113.36(17) ?
    C39 B1 C33 . . 104.00(16) ?
    C27 B1 C33 . . 111.51(17) ?
    C39 B1 C21 . . 112.87(17) ?
    C27 B1 C21 . . 102.83(16) ?
    C33 B1 C21 . . 112.58(16) ?
    C57 B2 C63 . . 113.08(17) ?
    C57 B2 C45 . . 105.14(16) ?
    C63 B2 C45 . . 112.13(17) ?
    C57 B2 C51 . . 112.21(17) ?
    C63 B2 C51 . . 103.83(16) ?
    C45 B2 C51 . . 110.63(16) ?
    O2 S2A C71A . . 104.9(4) ?
    O2 S2A C72A . . 99.7(3) ?
    C71A S2A C72A . . 101.2(4) ?
    O2 S2B C71B . . 103.7(4) ?
    O2 S2B C72B . . 104.50(19) ?
    C71B S2B C72B . . 98.3(4) ?
    S2B C71B H71A . . 109.5 ?
    S2B C71B H71B . . 109.5 ?
    H71A C71B H71B . . 109.5 ?
    S2B C71B H71C . . 109.5 ?
    H71A C71B H71C . . 109.5 ?
    H71B C71B H71C . . 109.5 ?
    S2B C72B H72A . . 109.5 ?
    S2B C72B H72B . . 109.5 ?
    H72A C72B H72B . . 109.5 ?
    S2B C72B H72C . . 109.5 ?
    H72A C72B H72C . . 109.5 ?
    H72B C72B H72C . . 109.5 ?
loop_
    _geom_torsion_atom_site_label_1
    _geom_torsion_atom_site_label_2
    _geom_torsion_atom_site_label_3
    _geom_torsion_atom_site_label_4
    _geom_torsion_site_symmetry_1
    _geom_torsion_site_symmetry_2
    _geom_torsion_site_symmetry_3
    _geom_torsion_site_symmetry_4
    _geom_torsion
    _geom_torsion_publ_flag
    C69 S1 O1 Zn1 . . . . 150.41(12) ?
    C70 S1 O1 Zn1 . . . . -106.12(12) ?
    N2 Zn1 O1 S1 . . . . 36.34(10) ?
    N3 Zn1 O1 S1 . . . . -146.23(10) ?
    N4 Zn1 O1 S1 . . . . -145.9(3) ?
    N1 Zn1 O1 S1 . . . . 113.69(10) ?
    O2 Zn1 O1 S1 . . . . -52.05(10) ?
    O1 Zn1 O2 S2A . . . . -140.15(11) ?
    N2 Zn1 O2 S2A . . . . 126.91(11) ?
    N3 Zn1 O2 S2A . . . . -48.61(11) ?
    N4 Zn1 O2 S2A . . . . 28.28(11) ?
    N1 Zn1 O2 S2A . . . . 121.0(2) ?
    O1 Zn1 O2 S2B . . . . -81.01(19) ?
    N2 Zn1 O2 S2B . . . . -173.95(19) ?
    N3 Zn1 O2 S2B . . . . 10.54(19) ?
    N4 Zn1 O2 S2B . . . . 87.42(19) ?
    N1 Zn1 O2 S2B . . . . -179.84(19) ?
    O1 Zn1 N1 C1 . . . . 85.16(17) ?
    N2 Zn1 N1 C1 . . . . 178.20(18) ?
    N3 Zn1 N1 C1 . . . . -6.28(18) ?
    N4 Zn1 N1 C1 . . . . -83.43(17) ?
    O2 Zn1 N1 C1 . . . . -175.8(2) ?
    O1 Zn1 N1 C5 . . . . -93.39(14) ?
    N2 Zn1 N1 C5 . . . . -0.34(14) ?
    N3 Zn1 N1 C5 . . . . 175.18(14) ?
    N4 Zn1 N1 C5 . . . . 98.02(14) ?
    O2 Zn1 N1 C5 . . . . 5.7(3) ?
    O1 Zn1 N2 C10 . . . . -85.83(15) ?
    N4 Zn1 N2 C10 . . . . 94.62(16) ?
    N1 Zn1 N2 C10 . . . . -175.33(16) ?
    O2 Zn1 N2 C10 . . . . 6.17(15) ?
    O1 Zn1 N2 C6 . . . . 89.30(14) ?
    N4 Zn1 N2 C6 . . . . -90.25(14) ?
    N1 Zn1 N2 C6 . . . . -0.20(14) ?
    O2 Zn1 N2 C6 . . . . -178.69(14) ?
    O1 Zn1 N3 C11 . . . . 2.14(16) ?
    N4 Zn1 N3 C11 . . . . -177.79(17) ?
    N1 Zn1 N3 C11 . . . . 92.56(16) ?
    O2 Zn1 N3 C11 . . . . -90.06(16) ?
    O1 Zn1 N3 C15 . . . . -174.96(14) ?
    N4 Zn1 N3 C15 . . . . 5.11(13) ?
    N1 Zn1 N3 C15 . . . . -84.54(14) ?
    O2 Zn1 N3 C15 . . . . 92.84(14) ?
    O1 Zn1 N4 C20 . . . . 173.3(3) ?
    N2 Zn1 N4 C20 . . . . -8.94(18) ?
    N3 Zn1 N4 C20 . . . . 173.65(18) ?
    N1 Zn1 N4 C20 . . . . -86.45(18) ?
    O2 Zn1 N4 C20 . . . . 79.13(18) ?
    O1 Zn1 N4 C16 . . . . -2.2(4) ?
    N2 Zn1 N4 C16 . . . . 175.56(14) ?
    N3 Zn1 N4 C16 . . . . -1.85(13) ?
    N1 Zn1 N4 C16 . . . . 98.05(14) ?
    O2 Zn1 N4 C16 . . . . -96.37(14) ?
    C5 N1 C1 C2 . . . . -0.2(3) ?
    Zn1 N1 C1 C2 . . . . -178.68(16) ?
    N1 C1 C2 C3 . . . . -0.2(3) ?
    C1 C2 C3 C4 . . . . 0.3(4) ?
    C2 C3 C4 C5 . . . . 0.0(4) ?
    C1 N1 C5 C4 . . . . 0.5(3) ?
    Zn1 N1 C5 C4 . . . . 179.13(17) ?
    C1 N1 C5 C6 . . . . -177.89(18) ?
    Zn1 N1 C5 C6 . . . . 0.8(2) ?
    C3 C4 C5 N1 . . . . -0.4(3) ?
    C3 C4 C5 C6 . . . . 177.9(2) ?
    C10 N2 C6 C7 . . . . -2.3(3) ?
    Zn1 N2 C6 C7 . . . . -177.75(16) ?
    C10 N2 C6 C5 . . . . 176.11(17) ?
    Zn1 N2 C6 C5 . . . . 0.7(2) ?
    N1 C5 C6 N2 . . . . -1.0(3) ?
    C4 C5 C6 N2 . . . . -179.3(2) ?
    N1 C5 C6 C7 . . . . 177.43(19) ?
    C4 C5 C6 C7 . . . . -0.9(3) ?
    N2 C6 C7 C8 . . . . 2.3(3) ?
    C5 C6 C7 C8 . . . . -176.0(2) ?
    C6 C7 C8 C9 . . . . -1.0(3) ?
    C7 C8 C9 C10 . . . . -0.3(3) ?
    C6 N2 C10 C9 . . . . 0.9(3) ?
    Zn1 N2 C10 C9 . . . . 176.00(14) ?
    C8 C9 C10 N2 . . . . 0.4(3) ?
    C15 N3 C11 C12 . . . . -0.2(3) ?
    Zn1 N3 C11 C12 . . . . -177.21(15) ?
    N3 C11 C12 C13 . . . . 2.1(3) ?
    C11 C12 C13 C14 . . . . -1.8(3) ?
    C12 C13 C14 C15 . . . . -0.2(3) ?
    C11 N3 C15 C14 . . . . -1.9(3) ?
    Zn1 N3 C15 C14 . . . . 175.33(14) ?
    C11 N3 C15 C16 . . . . 175.37(17) ?
    Zn1 N3 C15 C16 . . . . -7.4(2) ?
    C13 C14 C15 N3 . . . . 2.1(3) ?
    C13 C14 C15 C16 . . . . -174.98(18) ?
    C20 N4 C16 C17 . . . . -0.5(3) ?
    Zn1 N4 C16 C17 . . . . 175.30(15) ?
    C20 N4 C16 C15 . . . . -177.14(18) ?
    Zn1 N4 C16 C15 . . . . -1.3(2) ?
    N3 C15 C16 N4 . . . . 5.7(2) ?
    C14 C15 C16 N4 . . . . -177.10(18) ?
    N3 C15 C16 C17 . . . . -170.81(18) ?
    C14 C15 C16 C17 . . . . 6.4(3) ?
    N4 C16 C17 C18 . . . . -0.9(3) ?
    C15 C16 C17 C18 . . . . 175.40(19) ?
    C16 C17 C18 C19 . . . . 1.3(3) ?
    C17 C18 C19 C20 . . . . -0.3(3) ?
    C16 N4 C20 C19 . . . . 1.6(3) ?
    Zn1 N4 C20 C19 . . . . -173.82(16) ?
    C18 C19 C20 N4 . . . . -1.1(3) ?
    C26 C21 C22 C23 . . . . -1.2(3) ?
    B1 C21 C22 C23 . . . . -174.09(18) ?
    C21 C22 C23 C24 . . . . -0.2(3) ?
    C22 C23 C24 C25 . . . . 1.4(3) ?
    C23 C24 C25 C26 . . . . -1.2(3) ?
    C24 C25 C26 C21 . . . . -0.4(3) ?
    C22 C21 C26 C25 . . . . 1.5(3) ?
    B1 C21 C26 C25 . . . . 174.53(19) ?
    C32 C27 C28 C29 . . . . 0.6(3) ?
    B1 C27 C28 C29 . . . . -171.0(2) ?
    C27 C28 C29 C30 . . . . -0.2(4) ?
    C28 C29 C30 C31 . . . . -0.4(4) ?
    C29 C30 C31 C32 . . . . 0.6(4) ?
    C30 C31 C32 C27 . . . . -0.2(4) ?
    C28 C27 C32 C31 . . . . -0.4(3) ?
    B1 C27 C32 C31 . . . . 171.2(2) ?
    C38 C33 C34 C35 . . . . 0.4(3) ?
    B1 C33 C34 C35 . . . . 174.04(19) ?
    C33 C34 C35 C36 . . . . 0.5(3) ?
    C34 C35 C36 C37 . . . . -0.8(3) ?
    C35 C36 C37 C38 . . . . 0.1(3) ?
    C36 C37 C38 C33 . . . . 0.9(3) ?
    C34 C33 C38 C37 . . . . -1.1(3) ?
    B1 C33 C38 C37 . . . . -175.04(19) ?
    C44 C39 C40 C41 . . . . 0.4(3) ?
    B1 C39 C40 C41 . . . . -173.66(18) ?
    C39 C40 C41 C42 . . . . -0.6(3) ?
    C40 C41 C42 C43 . . . . 0.7(3) ?
    C41 C42 C43 C44 . . . . -0.7(3) ?
    C42 C43 C44 C39 . . . . 0.5(3) ?
    C40 C39 C44 C43 . . . . -0.3(3) ?
    B1 C39 C44 C43 . . . . 173.45(19) ?
    C50 C45 C46 C47 . . . . 1.8(3) ?
    B2 C45 C46 C47 . . . . 176.8(2) ?
    C45 C46 C47 C48 . . . . -1.6(3) ?
    C46 C47 C48 C49 . . . . 0.2(3) ?
    C47 C48 C49 C50 . . . . 0.8(3) ?
    C48 C49 C50 C45 . . . . -0.5(3) ?
    C46 C45 C50 C49 . . . . -0.7(3) ?
    B2 C45 C50 C49 . . . . -175.57(19) ?
    C56 C51 C52 C53 . . . . -0.6(3) ?
    B2 C51 C52 C53 . . . . 175.05(19) ?
    C51 C52 C53 C54 . . . . -1.3(3) ?
    C52 C53 C54 C55 . . . . 2.3(3) ?
    C53 C54 C55 C56 . . . . -1.4(3) ?
    C54 C55 C56 C51 . . . . -0.5(3) ?
    C52 C51 C56 C55 . . . . 1.5(3) ?
    B2 C51 C56 C55 . . . . -174.51(18) ?
    C62 C57 C58 C59 . . . . 0.8(3) ?
    B2 C57 C58 C59 . . . . 175.60(19) ?
    C57 C58 C59 C60 . . . . 0.3(3) ?
    C58 C59 C60 C61 . . . . -0.9(3) ?
    C59 C60 C61 C62 . . . . 0.4(3) ?
    C60 C61 C62 C57 . . . . 0.9(4) ?
    C58 C57 C62 C61 . . . . -1.4(3) ?
    B2 C57 C62 C61 . . . . -175.9(2) ?
    C68 C63 C64 C65 . . . . -1.6(3) ?
    B2 C63 C64 C65 . . . . -177.9(2) ?
    C63 C64 C65 C66 . . . . 0.3(4) ?
    C64 C65 C66 C67 . . . . 1.2(4) ?
    C65 C66 C67 C68 . . . . -1.2(3) ?
    C66 C67 C68 C63 . . . . -0.2(3) ?
    C64 C63 C68 C67 . . . . 1.6(3) ?
    B2 C63 C68 C67 . . . . 177.65(19) ?
    C44 C39 B1 C27 . . . . 27.5(3) ?
    C40 C39 B1 C27 . . . . -159.10(18) ?
    C44 C39 B1 C33 . . . . -93.8(2) ?
    C40 C39 B1 C33 . . . . 79.6(2) ?
    C44 C39 B1 C21 . . . . 143.85(19) ?
    C40 C39 B1 C21 . . . . -42.7(2) ?
    C28 C27 B1 C39 . . . . -149.10(19) ?
    C32 C27 B1 C39 . . . . 39.9(3) ?
    C28 C27 B1 C33 . . . . -32.1(3) ?
    C32 C27 B1 C33 . . . . 156.83(19) ?
    C28 C27 B1 C21 . . . . 88.7(2) ?
    C32 C27 B1 C21 . . . . -82.3(2) ?
    C34 C33 B1 C39 . . . . -100.8(2) ?
    C38 C33 B1 C39 . . . . 72.5(2) ?
    C34 C33 B1 C27 . . . . 136.68(19) ?
    C38 C33 B1 C27 . . . . -50.0(2) ?
    C34 C33 B1 C21 . . . . 21.7(3) ?
    C38 C33 B1 C21 . . . . -164.99(18) ?
    C22 C21 B1 C39 . . . . -25.4(3) ?
    C26 C21 B1 C39 . . . . 162.23(17) ?
    C22 C21 B1 C27 . . . . 97.1(2) ?
    C26 C21 B1 C27 . . . . -75.3(2) ?
    C22 C21 B1 C33 . . . . -142.76(18) ?
    C26 C21 B1 C33 . . . . 44.9(2) ?
    C62 C57 B2 C63 . . . . -6.7(3) ?
    C58 C57 B2 C63 . . . . 179.14(18) ?
    C62 C57 B2 C45 . . . . 116.0(2) ?
    C58 C57 B2 C45 . . . . -58.2(2) ?
    C62 C57 B2 C51 . . . . -123.7(2) ?
    C58 C57 B2 C51 . . . . 62.1(2) ?
    C64 C63 B2 C57 . . . . -53.1(3) ?
    C68 C63 B2 C57 . . . . 131.0(2) ?
    C64 C63 B2 C45 . . . . -171.78(18) ?
    C68 C63 B2 C45 . . . . 12.4(3) ?
    C64 C63 B2 C51 . . . . 68.8(2) ?
    C68 C63 B2 C51 . . . . -107.1(2) ?
    C50 C45 B2 C57 . . . . 100.5(2) ?
    C46 C45 B2 C57 . . . . -74.0(2) ?
    C50 C45 B2 C63 . . . . -136.23(19) ?
    C46 C45 B2 C63 . . . . 49.2(2) ?
    C50 C45 B2 C51 . . . . -20.8(3) ?
    C46 C45 B2 C51 . . . . 164.63(18) ?
    C52 C51 B2 C57 . . . . -0.6(3) ?
    C56 C51 B2 C57 . . . . 174.88(17) ?
    C52 C51 B2 C63 . . . . -123.1(2) ?
    C56 C51 B2 C63 . . . . 52.4(2) ?
    C52 C51 B2 C45 . . . . 116.4(2) ?
    C56 C51 B2 C45 . . . . -68.0(2) ?
    S2B O2 S2A C71A . . . . 75.0(3) ?
    Zn1 O2 S2A C71A . . . . -143.6(3) ?
    S2B O2 S2A C72A . . . . -29.4(3) ?
    Zn1 O2 S2A C72A . . . . 112.0(3) ?
    S2A O2 S2B C71B . . . . -65.2(4) ?
    Zn1 O2 S2B C71B . . . . -146.7(4) ?
    S2A O2 S2B C72B . . . . 37.3(2) ?
    Zn1 O2 S2B C72B . . . . -44.2(3) ?
loop_
    _geom_hbond_atom_site_label_D
    _geom_hbond_atom_site_label_H
    _geom_hbond_atom_site_label_A
    _geom_hbond_site_symmetry_A
    _geom_hbond_distance_DH
    _geom_hbond_distance_HA
    _geom_hbond_distance_DA
    _geom_hbond_angle_DHA
    C23 H23 O3 2_645 0.93 2.41 3.336(3) 172.9
    C59 H59 O3 2_645 0.93 2.53 3.403(3) 155.6
