# Supplementary material for: cis-Bis(2,2′-bipyridine-κ2 N,N′)bis­(dimethyl sulfoxide-κO)zinc bis­(tetra­phenyl­borate) dimethyl sulfoxide monosolvate
Source: Acta Crystallogr Sect E Struct Rep Online. 2011 Nov 19;67(Pt 12):m1774–5. doi: 10.1107/S1600536811048082 (PMC3238690; doi:10.1107/S1600536811048082)
Supplement: Supplementary file 2 [file e-67-m1774-Isup2.hkl]

# 
# h,k,l, Fc-squared, Fo-squared, sigma(Fo-squared) and status flag 
# 
data_I
_shelx_title ' 3 in P2(1)/c' 
_shelx_refln_list_code          4 
_shelx_F_calc_maximum      352.33 
_exptl_crystal_F_000      2632.00 
_reflns_d_resolution_high  0.7450 
 
loop_ 
 _symmetry_equiv_pos_as_xyz 
 'x, y, z' 
 '-x, y+1/2, -z+1/2' 
 '-x, -y, -z' 
 'x, -y-1/2, z-1/2' 
 
_cell_length_a    13.8836 
_cell_length_b    18.0029 
_cell_length_c    26.1594 
_cell_angle_alpha  90.000 
_cell_angle_beta   90.225 
_cell_angle_gamma  90.000 
 
_shelx_F_squared_multiplier     1.000 
 
loop_ 
 _refln_index_h 
 _refln_index_k 
 _refln_index_l 
 _refln_F_squared_calc 
 _refln_F_squared_meas 
 _refln_F_squared_sigma 
 _refln_observed_status 
   3   0   0    38582.78    40722.76    187.81 o 
   4   0   0   124136.32   126039.37    564.62 o 
   5   0   0     6227.29     6701.90    106.05 o 
   6   0   0     4728.13     5008.61     61.71 o 
   7   0   0     7883.11     8322.82     83.90 o 
   8   0   0       15.88       45.73     39.51 o 
   9   0   0     2238.04     2117.84     67.01 o 
  10   0   0      600.97      524.77     59.98 o 
  14   0   0     3471.05     3271.57    187.81 o 
  15   0   0      941.00     1010.14    187.81 o 
  16   0   0      766.43      514.85    203.81 o 
  17   0   0        3.12       17.61    131.07 o 
  18   0   0       96.37       87.71    129.06 o 
   2   1   0    20076.85    19738.41    104.87 o 
   3   1   0    30353.80    29806.90     98.36 o 
   4   1   0    13391.26    12637.13     51.25 o 
   5   1   0     7977.61     8597.34    136.57 o 
   6   1   0    22737.13    22069.37    171.63 o 
   7   1   0     2401.90     2725.75     41.00 o 
   8   1   0     1629.32     1539.81     64.56 o 
   9   1   0     4084.71     4179.87     50.54 o 
  10   1   0    10083.80    10395.16    122.92 o 
  11   1   0      127.77       -4.74    118.49 o 
  12   1   0      105.59      103.68    123.23 o 
  13   1   0        3.01      176.55    137.45 o 
  14   1   0      686.12      638.67    172.41 o 
  15   1   0      386.80      445.89    125.14 o 
  16   1   0       81.69      104.83    101.40 o 
  17   1   0     1232.07     1237.50    123.57 o 
  18   1   0       13.08       -8.59     96.54 o 
   2   2   0      103.38      120.33     18.56 o 
   3   2   0    54260.96    51822.71    546.27 o 
   4   2   0    59344.70    59020.90    455.11 o 
   5   2   0       43.45      100.43     19.00 o 
   6   2   0      327.50      367.32     25.39 o 
   7   2   0      398.28      589.06     30.82 o 
   8   2   0     3167.61     3367.70     61.01 o 
   9   2   0    15547.32    15661.75    121.87 o 
  10   2   0      264.53      251.23     47.49 o 
  11   2   0    14584.34    14942.37    125.10 o 
  12   2   0     3779.07     3827.89    175.96 o 
  13   2   0      188.12      164.70    117.31 o 
  14   2   0     1473.90     1276.16    192.55 o 
  15   2   0     3941.34     4269.86    215.66 o 
  16   2   0      941.69     1151.15    142.26 o 
  17   2   0      189.93      193.67     92.44 o 
  18   2   0      122.18      158.18    160.54 o 
   1   3   0      733.94      613.33     21.91 o 
   2   3   0    32592.65    30869.83    154.95 o 
   3   3   0    32482.71    31512.51    281.77 o 
   4   3   0     1394.34     1193.84     29.80 o 
   5   3   0    15229.98    14921.71    179.24 o 
   6   3   0     7645.19     6950.47     80.43 o 
   7   3   0     1961.47     1891.54     45.14 o 
   8   3   0     2665.93     2584.06     49.83 o 
   9   3   0     4335.62     4279.38     61.56 o 
  10   3   0    11717.92    12435.78     96.17 o 
  11   3   0      283.30      310.10     63.06 o 
  12   3   0      712.54      613.59    111.38 o 
  13   3   0      522.80      649.34    158.78 o 
  14   3   0       16.93       81.76    152.85 o 
  15   3   0     2887.85     3072.54    224.25 o 
  16   3   0      275.74      129.49    104.31 o 
  17   3   0      936.87      991.78    223.36 o 
  18   3   0      265.60      457.38    227.50 o 
   0   4   0    84637.38    83337.11   2708.13 o 
   1   4   0    47448.44    49146.13    293.50 o 
   2   4   0     7090.50     6439.02     46.35 o 
   3   4   0     1325.05     1469.64     36.99 o 
   4   4   0     1822.08     1706.17     56.81 o 
   5   4   0      634.97      652.15     32.75 o 
   6   4   0     5342.45     5887.84    112.11 o 
   7   4   0      280.76      387.38     43.43 o 
   8   4   0     2295.54     2348.98     52.56 o 
   9   4   0     3447.62     3532.77     63.90 o 
  10   4   0       94.06      119.34     46.68 o 
  11   4   0     1514.45     1493.30     81.17 o 
  12   4   0      937.88      895.23     99.28 o 
  13   4   0      235.32      271.94    114.94 o 
  14   4   0      127.11       94.96     88.32 o 
  15   4   0     1375.63     1389.91    189.59 o 
  16   4   0      798.54      806.34    223.36 o 
  17   4   0       12.33       55.69    160.56 o 
  18   4   0        8.29      109.61    205.58 o 
   1   5   0     3790.11     4163.94     44.47 o 
   2   5   0      475.32      419.13     21.91 o 
   3   5   0      104.76      148.93     28.39 o 
   4   5   0     3394.34     3238.31     56.85 o 
   5   5   0      481.05      626.37     38.61 o 
   6   5   0     8669.62     8711.88     72.68 o 
   7   5   0      132.56      183.89     44.70 o 
   8   5   0      878.49     1513.77    171.72 o 
   9   5   0     2995.51     3113.04    111.75 o 
  10   5   0     6647.31     6711.93     80.72 o 
  11   5   0     2862.32     2902.43     93.14 o 
  12   5   0      170.78      165.30     83.34 o 
  13   5   0      302.44      332.31     99.33 o 
  14   5   0      294.16      258.91    129.75 o 
  15   5   0      967.88      806.93    194.92 o 
  16   5   0       95.24      104.27    193.73 o 
  17   5   0      244.12      195.51    201.44 o 
  18   5   0      564.75      616.75    198.47 o 
   0   6   0    53351.66    53086.49   1722.88 o 
   1   6   0    13059.73    13246.13     96.06 o 
   2   6   0     2787.90     2766.72     65.69 o 
   3   6   0      194.16      255.93     43.99 o 
   4   6   0    15849.22    15866.88    186.08 o 
   5   6   0      273.75      345.82     28.74 o 
   6   6   0      510.68      443.73     42.92 o 
   7   6   0     3277.35     3390.33     61.91 o 
   8   6   0     2376.98     2583.26     65.39 o 
   9   6   0      326.30      334.38     53.56 o 
  10   6   0      431.03      439.59     61.21 o 
  11   6   0     1128.99     1090.87     81.03 o 
  12   6   0      387.46      368.79    106.10 o 
  13   6   0     1297.41     1101.21    119.98 o 
  14   6   0      232.77      260.68    158.19 o 
  15   6   0      113.59       17.77    134.49 o 
  16   6   0        0.63       85.91    182.48 o 
  17   6   0      307.92      189.59    160.56 o 
   1   7   0     1963.92     1934.46     35.30 o 
   2   7   0     3353.95     3376.19     72.17 o 
   3   7   0     5307.75     5144.97     46.66 o 
   4   7   0    16086.92    17696.43    161.38 o 
   5   7   0       29.22      196.70     46.52 o 
   6   7   0     2435.67     2285.41     80.38 o 
   7   7   0     2935.67     2898.80     77.56 o 
   8   7   0       52.44       88.47     39.17 o 
   9   7   0       32.44       54.13     48.73 o 
  10   7   0     2386.05     2376.81     85.69 o 
  11   7   0     1962.29     1874.83     85.61 o 
  12   7   0      383.63      395.14    105.91 o 
  13   7   0        1.83      108.30     92.72 o 
  14   7   0      380.88      242.21    108.02 o 
  15   7   0      193.59        3.55    207.95 o 
  16   7   0        9.78       37.33    199.66 o 
  17   7   0      377.27      506.55    231.65 o 
   0   8   0     4985.55     5038.90    125.60 o 
   1   8   0     2764.73     2906.45     44.66 o 
   2   8   0     3854.12     3810.10     58.92 o 
   3   8   0     7704.75     7665.90    154.61 o 
   4   8   0     5110.65     5303.72    101.68 o 
   5   8   0     1691.04     1652.90     87.50 o 
   6   8   0     4466.51     4884.43     78.25 o 
   7   8   0      685.91      687.80     56.98 o 
   8   8   0      277.11      286.11     54.54 o 
   9   8   0      272.69      418.74     62.39 o 
  10   8   0       53.74      120.02     59.60 o 
  11   8   0        1.06      104.15     75.28 o 
  12   8   0       11.36       83.54    100.39 o 
  13   8   0     1098.40      998.78    126.86 o 
  14   8   0       45.22      127.50    110.93 o 
  15   8   0       70.25       45.03    199.07 o 
  16   8   0      320.10      597.79    268.98 o 
  17   8   0      794.45      755.39    260.09 o 
   1   9   0      145.59      187.98     31.75 o 
   2   9   0      295.20      289.36     39.78 o 
   3   9   0     2836.58     2651.50     46.32 o 
   4   9   0      124.40       89.30     30.40 o 
   5   9   0      116.98      181.28     56.19 o 
   6   9   0      286.52      314.64     69.71 o 
   7   9   0     5533.75     5508.20     90.13 o 
   8   9   0      690.74      646.16     63.47 o 
   9   9   0      266.37      403.37     60.52 o 
  10   9   0        3.29       62.44     58.66 o 
  11   9   0       58.94       44.25     72.05 o 
  12   9   0      120.76      160.15    105.73 o 
  13   9   0       27.30       54.14    106.77 o 
  14   9   0       27.84      111.88    124.41 o 
  15   9   0        3.17        8.59    118.98 o 
  16   9   0        0.91       49.17    210.92 o 
   0  10   0     1671.50     1661.40    117.60 o 
   1  10   0        5.64       77.73     35.59 o 
   2  10   0     2407.86     2377.37     48.88 o 
   3  10   0     5927.63     6057.61    177.44 o 
   4  10   0      805.97      805.23     57.86 o 
   5  10   0       27.91       35.52     51.42 o 
   6  10   0       86.55       72.42     73.06 o 
   7  10   0     1317.97     1200.62     94.10 o 
   8  10   0      403.24      371.84     73.42 o 
   9  10   0     9008.12     9415.43    106.15 o 
  10  10   0       91.97      131.74     68.27 o 
  11  10   0       82.10       66.75     70.71 o 
  12  10   0       99.18      127.65    118.65 o 
  13  10   0     1558.17     1538.57    151.81 o 
  14  10   0     1895.86     2066.94    185.28 o 
  15  10   0      120.38       65.40    131.12 o 
  16  10   0       38.52       66.36    183.07 o 
   1  11   0      857.84      807.90     47.66 o 
   2  11   0     1649.11     1685.74     50.44 o 
   3  11   0     6523.15     6979.55    109.97 o 
   4  11   0     3413.69     3276.54     77.16 o 
   5  11   0        7.16       80.81     56.27 o 
   6  11   0       68.24       -6.08     68.46 o 
   7  11   0     2819.56     2589.21    101.19 o 
   8  11   0      202.56      158.70     71.60 o 
   9  11   0      294.44      315.21     85.50 o 
  10  11   0      874.20      845.06     95.98 o 
  11  11   0        0.20       87.93    100.93 o 
  12  11   0      413.55      427.16    115.40 o 
  13  11   0     1475.20     1418.80    164.74 o 
  14  11   0     1253.19     1290.16    152.45 o 
  15  11   0      321.98      194.74    123.79 o 
  16  11   0       51.96       71.69    181.29 o 
   0  12   0    14391.41    14692.43    355.77 o 
   1  12   0       29.60       46.14     40.23 o 
   2  12   0     7852.78     7710.32     79.29 o 
   3  12   0     5217.22     5579.39    216.26 o 
   4  12   0      837.41      860.17     62.96 o 
   5  12   0     5712.42     6264.37    124.91 o 
   6  12   0     1144.92     1022.71     82.20 o 
   7  12   0     1035.54      994.40     86.05 o 
   8  12   0      712.90      640.28     87.77 o 
   9  12   0      783.34      845.67    106.04 o 
  10  12   0       17.79       39.88     80.01 o 
  11  12   0     1315.12     1576.05    144.12 o 
  12  12   0       22.06      -75.98    109.42 o 
  13  12   0     2830.05     2961.44    164.91 o 
  14  12   0      112.88      128.36    134.94 o 
  15  12   0       33.35       60.78    139.63 o 
   1  13   0     8307.30     8509.16    187.96 o 
   2  13   0     1040.87      971.17     57.01 o 
   3  13   0     2841.94     2679.57     73.35 o 
   4  13   0     1214.00     1198.07     76.66 o 
   5  13   0       12.48      155.34     64.84 o 
   6  13   0      497.96      396.54     73.32 o 
   7  13   0      970.41      775.84    112.26 o 
   8  13   0      512.49      489.48     97.07 o 
   9  13   0       41.15      166.54     80.79 o 
  10  13   0       94.72       59.03     82.52 o 
  11  13   0      200.80      146.62    119.13 o 
  12  13   0      470.27      516.03    136.50 o 
  13  13   0      314.99      294.36    154.79 o 
  14  13   0        9.23       36.22    134.66 o 
  15  13   0       15.74      -10.66    190.77 o 
   0  14   0     8061.92     8738.66    375.32 o 
   1  14   0        7.23      129.61     51.36 o 
   2  14   0     1113.95     1103.16     77.48 o 
   3  14   0      256.10      277.35     73.94 o 
   4  14   0     3245.76     3353.93     96.07 o 
   5  14   0      720.04      766.49     81.64 o 
   6  14   0     1354.62     1354.13     86.52 o 
   7  14   0     3772.19     3936.02    153.60 o 
   8  14   0     1485.68     1635.85    132.41 o 
   9  14   0     4169.65     4501.76    192.91 o 
  10  14   0      262.75      194.50    138.72 o 
  11  14   0     4924.98     5780.72    185.18 o 
  12  14   0      377.16      308.34    116.63 o 
  13  14   0     1825.35     1888.13    190.53 o 
  14  14   0     1406.88     1380.17    191.74 o 
   1  15   0      444.78      352.96     66.29 o 
   2  15   0      541.43      531.89     67.21 o 
   3  15   0       28.76       36.91     61.90 o 
   4  15   0      172.34      139.27     78.79 o 
   5  15   0      695.82      597.93     83.40 o 
   6  15   0       59.68      102.71     73.61 o 
   7  15   0        9.51      -12.15     87.47 o 
   8  15   0     3259.43     3196.81    141.72 o 
   9  15   0      275.47      225.71     96.65 o 
  10  15   0     1057.03     1442.94    176.78 o 
  11  15   0        1.03      105.69    141.95 o 
  12  15   0     3551.78     3886.48    214.83 o 
  13  15   0     1950.01     1648.94    254.76 o 
  14  15   0       40.71      130.93    167.07 o 
   0  16   0     6636.04     6310.37    126.05 o 
   1  16   0      882.39      928.83     85.49 o 
   2  16   0     1673.90     1649.92     88.67 o 
   3  16   0        5.56       35.94     73.03 o 
   4  16   0      170.96      186.43     77.90 o 
   5  16   0      928.66      830.32    134.13 o 
   6  16   0        9.23      -21.60     81.26 o 
   7  16   0       41.93       86.10    100.27 o 
   8  16   0      106.06      106.51    110.31 o 
   9  16   0     1905.88     2091.97    159.43 o 
  10  16   0      846.48      764.84    200.84 o 
  11  16   0     1444.12     1204.35    165.25 o 
  12  16   0       14.68       63.19    147.03 o 
  13  16   0      418.28      494.11    215.66 o 
   1  17   0     1403.84     1416.63     98.21 o 
   2  17   0     2298.58     2263.81    155.14 o 
   3  17   0      607.87      565.18     94.01 o 
   4  17   0     2060.07     2109.46    110.68 o 
   5  17   0        5.01       18.41     82.62 o 
   6  17   0     1079.15     1166.27    111.08 o 
   7  17   0      256.54      240.46    132.90 o 
   8  17   0      323.93      390.74    119.49 o 
   9  17   0      231.77      227.07    132.18 o 
  10  17   0      402.49      356.89    140.94 o 
  11  17   0      482.37      352.62    152.51 o 
  12  17   0      454.87      466.86    211.51 o 
   0  18   0     1117.40     1349.62    195.51 o 
   1  18   0       20.79       97.50     86.79 o 
   2  18   0     1220.84     1314.55    110.26 o 
   3  18   0       20.21       55.35     76.52 o 
   4  18   0      854.63      773.97    107.49 o 
   5  18   0        3.81       28.07     82.49 o 
   6  18   0      444.28      358.03     91.92 o 
   7  18   0      574.36      364.02    119.95 o 
   8  18   0        0.61       95.39    134.06 o 
   9  18   0        9.63      181.87    141.80 o 
  10  18   0       13.36      118.31    184.85 o 
  11  18   0      160.43      242.32    235.21 o 
   1  19   0       46.35      117.16    115.12 o 
   2  19   0        5.16      -15.53     77.85 o 
   3  19   0      165.55      269.10     93.94 o 
   4  19   0     1697.06     1720.69    124.81 o 
   5  19   0      454.56      505.21    116.24 o 
   6  19   0      863.29      829.18    121.13 o 
   7  19   0       59.02       57.06    140.68 o 
   8  19   0      366.77      402.22    161.02 o 
   9  19   0      113.62       66.07    136.51 o 
   0  20   0       68.47      115.53    141.60 o 
   1  20   0      129.55      192.84    113.63 o 
   2  20   0      903.63      828.80     97.66 o 
   3  20   0       31.41      -14.45     98.46 o 
   4  20   0       88.64       87.23     87.14 o 
   5  20   0        0.64       69.70    108.85 o 
   6  20   0      122.00      133.68    103.27 o 
   7  20   0       50.59       58.84    126.86 o 
   8  20   0        2.57       52.77    152.50 o 
   1  21   0        3.31      125.96    137.60 o 
   2  21   0        0.43       -1.73    124.00 o 
   3  21   0       35.21      130.82    102.24 o 
   4  21   0      191.67      425.78    106.75 o 
   5  21   0       16.83      103.07    110.54 o 
   6  21   0       80.90      127.57    113.34 o 
   7  21   0      617.36      437.40    134.83 o 
   0  22   0      653.23      720.43    240.54 o 
   1  22   0       19.99       28.17    151.99 o 
   2  22   0      499.88      411.24    123.57 o 
   3  22   0      988.11     1118.17    176.38 o 
   4  22   0      175.59      255.72    106.26 o 
   5  22   0       54.87       38.17    107.70 o 
   6  22   0      149.53      100.60    150.66 o 
   1  23   0       32.71      205.63    150.19 o 
   2  23   0       33.78      150.00    155.98 o 
   3  23   0       53.00       95.98    174.78 o 
   4  23   0       24.69      126.79    184.26 o 
   5  23   0       67.49       23.11    173.59 o 
 -18   1   1     1335.69     1711.44    196.86 o 
 -17   1   1      260.31      159.52    101.79 o 
 -16   1   1      726.34      586.55    118.80 o 
 -15   1   1        4.89       90.45     96.08 o 
 -14   1   1       60.37      114.94    138.04 o 
 -13   1   1      530.00      443.16    113.75 o 
 -12   1   1        0.66        7.11     97.76 o 
 -11   1   1      649.01      599.94     67.62 o 
 -10   1   1       27.70       97.36     43.50 o 
  -9   1   1      318.00      296.73     41.26 o 
  -8   1   1     2881.33     2885.11     45.42 o 
  -7   1   1      326.58      344.06     31.59 o 
  -6   1   1     2885.96     2888.93     35.92 o 
  -5   1   1     2452.08     2483.26     30.92 o 
  -4   1   1     1877.05     1907.67     36.53 o 
  -3   1   1     9481.69     9056.79     86.75 o 
  -2   1   1    10111.88    10341.32    140.41 o 
   2   1   1        5.55       53.91     19.55 o 
   3   1   1      149.29      242.99     18.40 o 
   4   1   1     1655.16     1597.77     41.13 o 
   5   1   1      196.78      233.23     21.77 o 
   6   1   1      798.64     1034.83     55.93 o 
   7   1   1     1022.05     1145.03     33.42 o 
   8   1   1     1453.60     1540.70     40.58 o 
   9   1   1        0.42       67.35     35.05 o 
  10   1   1      530.45      634.86     53.60 o 
  12   1   1        2.57      -52.73    101.31 o 
  13   1   1      399.05      487.59    169.44 o 
  14   1   1     1015.04     1064.06    184.85 o 
  15   1   1       84.62       33.53    103.08 o 
  16   1   1      462.80      550.84     88.97 o 
  17   1   1      823.43      700.94     99.08 o 
  18   1   1        3.31       27.65     97.20 o 
 -18   2   1      337.61      223.29    129.57 o 
 -17   2   1      757.15      756.30    148.87 o 
 -16   2   1     1212.51      981.03    124.44 o 
 -15   2   1     1733.44     1808.19    230.47 o 
 -14   2   1      391.05      190.18    116.71 o 
 -13   2   1       86.83       93.02    142.19 o 
 -12   2   1     3273.74     3227.13    140.41 o 
 -11   2   1      297.76      267.51     51.99 o 
 -10   2   1     1596.49     1665.46     58.35 o 
  -9   2   1     3941.76     3999.36     59.27 o 
  -8   2   1      148.57      143.74     29.15 o 
  -7   2   1     1818.88     1843.61     36.76 o 
  -6   2   1     7051.09     7584.99     47.42 o 
  -5   2   1      416.11      451.11     22.11 o 
  -4   2   1     2168.53     2152.51     32.29 o 
  -3   2   1    24768.46    24611.46    195.98 o 
  -2   2   1     3139.21     3154.45     34.36 o 
   2   2   1    10900.13    10124.66    188.36 o 
   3   2   1     1779.76     1670.67     25.23 o 
   4   2   1       88.73      116.96     21.63 o 
   5   2   1     1395.81     1483.58     32.35 o 
   6   2   1      804.56      853.44     27.84 o 
   7   2   1     2571.18     2419.85     39.20 o 
   8   2   1      401.06      376.52     28.45 o 
   9   2   1       19.76       53.56     35.39 o 
  10   2   1      228.08      181.56     43.35 o 
  11   2   1      461.42      438.63     73.90 o 
  12   2   1      792.97      668.89    148.71 o 
  13   2   1        0.82       96.57    133.90 o 
  14   2   1       24.80       19.87     87.94 o 
  15   2   1        8.87       -0.31    100.89 o 
  16   2   1      709.97      734.54    105.67 o 
  17   2   1       95.21       35.86     86.08 o 
  18   2   1      217.48       36.13    113.01 o 
 -18   3   1     1692.48     1643.48    255.35 o 
 -17   3   1      706.85      456.19    201.44 o 
 -16   3   1      681.35      710.95    222.77 o 
 -15   3   1        2.90      -34.96    167.07 o 
 -14   3   1      985.39     1087.16    184.26 o 
 -13   3   1     1086.11     1033.84    154.63 o 
 -12   3   1      120.79      113.16    103.68 o 
 -11   3   1     1375.69     1310.82     57.64 o 
 -10   3   1      190.83      239.74     51.34 o 
  -9   3   1      716.23      654.80     47.12 o 
  -8   3   1      838.18      833.73     67.85 o 
  -7   3   1     4678.53     4221.90     66.30 o 
  -6   3   1     5053.82     5257.94     54.35 o 
  -5   3   1     5632.79     5232.63     77.98 o 
  -4   3   1      125.72      196.46     33.27 o 
  -3   3   1    16987.30    17526.15    117.32 o 
  -2   3   1     9624.83     9623.37     76.20 o 
  -1   3   1     6161.07     5997.42     48.23 o 
   0   3   1      142.53      133.28     13.93 o 
   1   3   1       24.36       64.40     17.58 o 
   2   3   1    13102.56    13399.25    129.55 o 
   3   3   1      560.17      508.81     25.83 o 
   4   3   1       53.31       57.53     20.06 o 
   5   3   1      462.25      464.17     33.10 o 
   6   3   1      484.11      387.08     25.38 o 
   7   3   1     4041.40     4077.97     78.80 o 
   8   3   1     2992.06     3040.83     99.62 o 
   9   3   1     1498.75     1492.83     53.18 o 
  10   3   1     1281.66     1242.92     54.44 o 
  11   3   1      397.92      414.00     84.85 o 
  12   3   1       52.45        7.34     76.58 o 
  13   3   1      664.15      512.36     95.57 o 
  14   3   1        2.20        1.39    105.68 o 
  15   3   1     1154.39     1054.57    124.07 o 
  16   3   1      266.12      289.87    123.22 o 
  17   3   1     1801.13     2039.77    188.94 o 
  18   3   1     1024.07     1117.38    289.12 o 
 -18   4   1     2037.28     2091.98    272.53 o 
 -17   4   1      404.56      252.98    210.32 o 
 -16   4   1     1406.73     1274.97    183.66 o 
 -15   4   1      366.62      356.07    186.03 o 
 -14   4   1      549.42      710.95    161.15 o 
 -13   4   1     3531.14     3656.07    220.99 o 
 -12   4   1       63.93       72.19     83.08 o 
 -11   4   1     4714.33     4642.00     82.46 o 
 -10   4   1       75.55       87.35     51.26 o 
  -9   4   1     9786.14     9730.07    231.60 o 
  -8   4   1      157.58      135.63     38.93 o 
  -7   4   1     4658.77     4627.08     58.59 o 
  -6   4   1     3289.43     3830.06     87.02 o 
  -5   4   1     4093.65     4577.13     62.68 o 
  -4   4   1     8283.26     8271.59    136.40 o 
  -3   4   1      363.67      371.23     29.83 o 
  -2   4   1      665.75      648.85     23.17 o 
  -1   4   1    14150.86    13641.92     54.25 o 
   0   4   1     2459.68     2701.64     29.54 o 
   1   4   1     5377.69     5341.23     45.32 o 
   2   4   1    21800.04    21103.53     90.86 o 
   3   4   1    40075.95    40627.81    128.61 o 
   4   4   1     1869.07     1934.15     30.47 o 
   5   4   1     6133.54     6878.10     87.57 o 
   6   4   1      592.06      594.62     56.21 o 
   7   4   1    12033.98    12416.46    154.95 o 
   8   4   1     1297.58     1356.60     48.36 o 
   9   4   1     1331.31     1309.52     53.10 o 
  10   4   1     2203.99     2262.42     63.43 o 
  11   4   1     7350.97     7762.86    134.57 o 
  12   4   1      533.43      563.04     79.39 o 
  13   4   1      651.11      652.87    103.17 o 
  14   4   1     3293.65     3437.94    223.95 o 
  15   4   1      625.77      580.02    199.07 o 
  16   4   1     1230.12     1475.23    229.87 o 
  17   4   1      144.64      202.43    140.64 o 
  18   4   1     1705.96     1719.91    251.80 o 
 -18   5   1      366.21      312.23    223.36 o 
 -17   5   1       83.63      -23.70    163.52 o 
 -16   5   1      623.28      632.16    203.81 o 
 -15   5   1       12.82       97.76    168.26 o 
 -14   5   1     1949.24     2000.74    218.03 o 
 -13   5   1      951.49      941.26    103.59 o 
 -12   5   1       48.46       21.57     90.80 o 
 -11   5   1     1872.78     1967.10     68.20 o 
 -10   5   1     2581.17     2710.63    117.67 o 
  -9   5   1     4342.32     4134.33     64.54 o 
  -8   5   1        8.90       64.70     40.65 o 
  -7   5   1    11451.61    11004.12     84.23 o 
  -6   5   1      141.44      218.53     44.34 o 
  -5   5   1    15251.74    14885.39    275.82 o 
  -4   5   1      961.78     1009.43     56.03 o 
  -3   5   1    16804.35    15759.10     77.61 o 
  -2   5   1     9156.02     9162.34     90.39 o 
  -1   5   1    10850.01    10502.53    183.35 o 
   0   5   1       34.24       70.22     20.04 o 
   1   5   1      557.97      555.69     24.77 o 
   2   5   1     3571.71     3289.40     38.48 o 
   3   5   1       12.34       28.85     27.02 o 
   4   5   1      343.05      544.88     34.63 o 
   5   5   1     1593.23     1438.05     47.46 o 
   6   5   1     9838.58     8825.05    103.61 o 
   7   5   1      835.06      968.55     36.85 o 
   8   5   1     5115.61     4824.62     62.89 o 
   9   5   1     6639.51     6982.29    154.97 o 
  10   5   1     1892.17     1815.11     59.43 o 
  11   5   1      146.00      132.58     59.43 o 
  12   5   1     1032.96      924.00     93.09 o 
  13   5   1     1203.19      986.59    116.37 o 
  14   5   1      724.49      563.43    168.85 o 
  15   5   1      542.94      642.23    185.44 o 
  16   5   1      121.44      137.45    153.45 o 
  17   5   1     1058.98     1361.78    198.41 o 
 -17   6   1     1024.73      845.44    240.54 o 
 -16   6   1        5.17      107.83    188.99 o 
 -15   6   1     1044.17      950.31    218.03 o 
 -14   6   1      306.92      226.91    148.71 o 
 -13   6   1     5851.18     5948.45    148.91 o 
 -12   6   1        7.64       82.85     80.96 o 
 -11   6   1     7780.22     7906.40    132.89 o 
 -10   6   1      146.75      241.32     55.87 o 
  -9   6   1    15682.00    16905.05    293.17 o 
  -8   6   1     1866.38     1867.86     63.45 o 
  -7   6   1     9285.66     9650.22     85.86 o 
  -6   6   1     4987.86     5167.90     87.74 o 
  -5   6   1     2320.64     2612.56     58.21 o 
  -4   6   1     7394.08     7787.08     98.85 o 
  -3   6   1     5386.35     6363.25     57.65 o 
  -2   6   1     4507.52     4118.59     87.99 o 
  -1   6   1     5964.00     5679.89     64.06 o 
   0   6   1     3411.55     3192.57     38.02 o 
   1   6   1      220.99      289.66     27.61 o 
   2   6   1     4916.30     4287.82     41.46 o 
   3   6   1     1807.44     1530.97     28.55 o 
   4   6   1      293.33      392.72     28.71 o 
   5   6   1     3105.02     3326.87     50.17 o 
   6   6   1     7522.12     7190.96    116.09 o 
   7   6   1    10197.84    10147.99    107.14 o 
   8   6   1     1925.19     1823.56     51.19 o 
   9   6   1      684.74      716.81     51.84 o 
  10   6   1     1762.25     1807.11     74.65 o 
  11   6   1      693.18      706.22    113.30 o 
  12   6   1     1936.11     1857.47    113.87 o 
  13   6   1       66.31      124.53     89.28 o 
  14   6   1     2926.50     3243.72    211.51 o 
  15   6   1      464.43      332.37    177.74 o 
  16   6   1      574.00      583.57    211.51 o 
  17   6   1       55.71       70.22    134.64 o 
 -17   7   1       98.18       31.40    213.88 o 
 -16   7   1      845.95     1030.29    225.13 o 
 -15   7   1        0.44      -24.29    154.63 o 
 -14   7   1     1585.61     1761.00    154.03 o 
 -13   7   1       10.32       18.11    115.20 o 
 -12   7   1      359.77      324.84    116.60 o 
 -11   7   1     1268.39     1196.02     88.17 o 
 -10   7   1     1899.48     1836.87     70.29 o 
  -9   7   1     7543.21     7921.20    118.27 o 
  -8   7   1     1845.56     1925.48     72.77 o 
  -7   7   1    19656.14    19138.77    280.66 o 
  -6   7   1     1144.23     1125.24     48.45 o 
  -5   7   1    25154.17    25967.38    226.12 o 
  -4   7   1      424.90      387.65     42.32 o 
  -3   7   1    13552.71    12428.83    120.58 o 
  -2   7   1     3131.47     3247.24     59.86 o 
  -1   7   1     5212.36     4927.94     68.33 o 
   0   7   1       37.13       61.63     18.09 o 
   1   7   1      312.16      195.39     30.82 o 
   2   7   1    16704.38    16504.30    167.18 o 
   3   7   1     1015.78     1014.42     33.45 o 
   4   7   1    16401.29    15741.30     72.95 o 
   5   7   1     3237.69     3328.05     70.98 o 
   6   7   1     7063.26     6888.01     63.49 o 
   7   7   1       17.85       47.45     34.07 o 
   8   7   1    11892.73    12148.69     82.86 o 
   9   7   1      161.38      177.88     50.59 o 
  10   7   1     1244.86     1334.34     78.73 o 
  11   7   1       69.49      181.11     93.41 o 
  12   7   1      762.16      748.41     98.33 o 
  13   7   1      429.29      477.57    124.34 o 
  14   7   1       17.82       61.08    104.25 o 
  15   7   1       12.31      -88.28    182.48 o 
  16   7   1       51.71      117.90    152.85 o 
  17   7   1     1052.81      965.12    233.43 o 
 -17   8   1      722.87      665.93    225.13 o 
 -16   8   1      115.10       75.24    194.33 o 
 -15   8   1     2888.85     2836.70    245.28 o 
 -14   8   1       84.62       87.42    118.48 o 
 -13   8   1     3191.88     3411.87    148.47 o 
 -12   8   1      565.66      413.79     96.02 o 
 -11   8   1     5234.13     5276.61    108.96 o 
 -10   8   1       35.33       35.70     55.02 o 
  -9   8   1     1691.64     1792.17     66.34 o 
  -8   8   1     2085.47     2072.85     71.37 o 
  -7   8   1      538.82      667.88     57.84 o 
  -6   8   1     3647.79     3795.99     74.36 o 
  -5   8   1      379.82      366.78     23.27 o 
  -4   8   1     2417.50     2310.53     47.72 o 
  -3   8   1      352.26      436.30     34.24 o 
  -2   8   1     1074.07      897.78     44.47 o 
  -1   8   1     6596.30     6086.59    110.83 o 
   0   8   1     3260.82     3344.10     61.29 o 
   1   8   1      216.57      225.39     31.77 o 
   2   8   1    14530.25    15127.56    246.62 o 
   3   8   1    22146.72    22748.86    192.41 o 
   4   8   1       57.15      120.68     29.77 o 
   5   8   1      326.79      320.50     30.96 o 
   6   8   1      484.82      605.79     77.65 o 
   7   8   1     4865.73     5259.59    102.69 o 
   8   8   1     9056.23     9223.13    199.25 o 
   9   8   1     2531.19     2468.54     74.18 o 
  10   8   1     3183.25     3157.51     83.32 o 
  11   8   1     1269.92     1141.47    152.56 o 
  12   8   1     1573.45     1900.70    151.97 o 
  13   8   1     2479.99     2581.93    339.18 o 
  14   8   1     3428.09     3757.27    171.53 o 
  15   8   1     1216.94     1197.95    210.32 o 
  16   8   1      736.62      753.02    211.51 o 
  17   8   1      176.32      394.58    246.46 o 
 -16   9   1       46.72      153.45    207.95 o 
 -15   9   1       47.04       14.39    127.12 o 
 -14   9   1      305.49      455.52    143.61 o 
 -13   9   1      152.52       62.33    106.43 o 
 -12   9   1      523.85      462.68     84.28 o 
 -11   9   1     2076.11     2012.60    101.92 o 
 -10   9   1      138.70      123.13     61.23 o 
  -9   9   1     5521.14     5542.36     94.24 o 
  -8   9   1     1936.43     1971.27     78.66 o 
  -7   9   1     4292.87     3989.78    127.16 o 
  -6   9   1      282.86      256.07     50.05 o 
  -5   9   1     3219.17     2865.69    113.80 o 
  -4   9   1      360.00      336.02     33.31 o 
  -3   9   1     2979.05     2712.70     43.84 o 
  -2   9   1        4.24       42.25     31.41 o 
  -1   9   1      697.15      615.94     39.79 o 
   0   9   1      135.69      140.22     25.33 o 
   1   9   1      861.52      896.12     58.75 o 
   2   9   1    10548.34    10744.51    111.34 o 
   3   9   1      251.65      322.56     41.27 o 
   4   9   1     8958.53     8578.29    181.80 o 
   5   9   1      650.74      658.29     61.20 o 
   6   9   1     7763.49     7382.71    124.42 o 
   7   9   1       53.97       36.40     59.19 o 
   8   9   1    10901.65    11194.36    196.94 o 
   9   9   1     2750.15     2625.79     78.30 o 
  10   9   1       91.49      118.02     71.59 o 
  11   9   1     1126.87     1096.84     89.51 o 
  12   9   1      549.95      561.99    127.62 o 
  13   9   1     3093.86     3076.18    167.11 o 
  14   9   1       29.97       47.51    120.25 o 
  15   9   1      194.07      136.92    149.35 o 
  16   9   1      394.88      361.17    137.65 o 
 -16  10   1      245.24      371.47    260.68 o 
 -15  10   1      693.13      516.11    194.33 o 
 -14  10   1      387.86      303.53    120.60 o 
 -13  10   1     1908.10     2182.85    166.34 o 
 -12  10   1      119.59      133.56     75.56 o 
 -11  10   1     1303.79     1350.52    154.80 o 
 -10  10   1     1149.73     1060.42     72.35 o 
  -9  10   1     3839.77     3875.76     79.00 o 
  -8  10   1      831.40      942.71     77.99 o 
  -7  10   1     5301.61     5647.94    108.08 o 
  -6  10   1     3205.45     3380.92     98.35 o 
  -5  10   1     2665.89     2506.95     63.37 o 
  -4  10   1     3596.66     3853.40    166.74 o 
  -3  10   1     9833.81    10194.18    161.88 o 
  -2  10   1     5705.17     5467.90     61.94 o 
  -1  10   1     7019.94     6747.87    155.05 o 
   0  10   1     1513.73     1570.77     54.87 o 
   1  10   1     3001.22     3159.08     50.98 o 
   2  10   1    10984.92    11138.32    196.34 o 
   3  10   1     8116.72     8234.93     85.26 o 
   4  10   1      341.48      324.81     35.06 o 
   5  10   1     1453.93     1440.06     64.32 o 
   6  10   1        7.16       33.34     70.10 o 
   7  10   1     4952.40     4910.84    115.37 o 
   8  10   1      576.42      625.84     81.05 o 
   9  10   1      484.04      552.08     88.20 o 
  10  10   1     1874.89     1767.51    118.93 o 
  11  10   1     2933.28     2999.44    105.80 o 
  12  10   1      244.57      365.35    121.04 o 
  13  10   1      337.90      297.01    136.60 o 
  14  10   1      645.63      752.19    129.11 o 
  15  10   1     2249.68     2409.31    187.81 o 
  16  10   1        9.01      192.55    239.35 o 
 -16  11   1        3.99       84.41    157.58 o 
 -15  11   1       89.92       71.81    145.22 o 
 -14  11   1       27.05       44.89    134.17 o 
 -13  11   1      226.52       83.15    107.83 o 
 -12  11   1        7.03       41.22     79.19 o 
 -11  11   1      707.09      642.54    100.97 o 
 -10  11   1       75.69       36.97     64.97 o 
  -9  11   1      822.21      812.22     68.02 o 
  -8  11   1     2069.16     2116.94    104.40 o 
  -7  11   1    12417.96    12072.08    267.20 o 
  -6  11   1     1116.26      921.64     96.73 o 
  -5  11   1     3684.84     3447.80     75.88 o 
  -4  11   1       29.02      126.62     58.17 o 
  -3  11   1    17779.08    17514.45    279.29 o 
  -2  11   1      911.44     1050.01     48.86 o 
  -1  11   1      584.08      441.70     42.77 o 
   0  11   1     3393.29     3396.86    115.45 o 
   1  11   1      106.00       48.67     29.23 o 
   2  11   1      213.62      191.27     44.33 o 
   3  11   1     2439.36     2381.25     56.96 o 
   4  11   1     5528.43     5185.27    130.00 o 
   5  11   1      435.17      357.69     61.13 o 
   6  11   1     3399.05     3263.68    101.34 o 
   7  11   1      589.09      776.45     94.47 o 
   8  11   1     2982.59     2857.83    131.82 o 
   9  11   1       62.53       80.83     63.67 o 
  10  11   1      764.39      494.14     94.23 o 
  11  11   1     3453.37     3689.15    158.15 o 
  12  11   1      409.63      234.16    124.25 o 
  13  11   1       11.62       63.34    107.35 o 
  14  11   1      188.77      234.15    140.09 o 
  15  11   1        3.50      -69.43    148.77 o 
  16  11   1       84.68      -32.59    191.36 o 
 -15  12   1       12.01      -26.57    153.97 o 
 -14  12   1       18.10      106.29    124.21 o 
 -13  12   1      497.02      554.15    152.74 o 
 -12  12   1      588.61      646.10    147.93 o 
 -11  12   1      175.05      190.83    106.96 o 
 -10  12   1      249.26      249.10     83.43 o 
  -9  12   1      400.46      394.62     80.88 o 
  -8  12   1      571.56      476.86     84.10 o 
  -7  12   1      264.74      260.70     92.45 o 
  -6  12   1       81.83      112.77     69.66 o 
  -5  12   1     1342.62     1221.89     76.78 o 
  -4  12   1     2411.02     2605.53    102.94 o 
  -3  12   1       23.13       25.96     53.15 o 
  -2  12   1     1405.01     1390.30     56.55 o 
  -1  12   1     4839.97     4614.37     96.20 o 
   0  12   1      185.10      159.59     45.99 o 
   1  12   1      370.00      386.21     42.88 o 
   2  12   1     7195.27     7505.33    158.21 o 
   3  12   1       55.59       94.42     46.33 o 
   4  12   1       89.09      100.54     58.49 o 
   5  12   1      818.84      920.41     79.79 o 
   6  12   1      228.95      319.62     55.49 o 
   7  12   1     4409.85     4419.03    128.93 o 
   8  12   1     2121.43     2232.44    118.74 o 
   9  12   1      373.56      385.56     83.01 o 
  10  12   1      751.31      558.18    123.58 o 
  11  12   1        2.11       42.06    116.25 o 
  12  12   1     1577.69     1724.31    171.87 o 
  13  12   1     1157.34     1111.34    176.88 o 
  14  12   1      337.45      402.94    156.65 o 
  15  12   1       50.69       12.00    113.01 o 
 -15  13   1      500.58      473.97    215.66 o 
 -14  13   1      506.12      512.16    153.42 o 
 -13  13   1       51.32      171.18    138.54 o 
 -12  13   1       73.59       89.51    120.27 o 
 -11  13   1      741.80      695.01    128.36 o 
 -10  13   1      829.47      803.35     93.84 o 
  -9  13   1       52.16       75.13     73.92 o 
  -8  13   1     2471.38     2163.34    136.89 o 
  -7  13   1     4562.92     4622.57    147.61 o 
  -6  13   1        3.51       30.08     77.47 o 
  -5  13   1     5250.40     5418.49    200.85 o 
  -4  13   1      167.99      111.55     58.75 o 
  -3  13   1     1169.99     1074.34     70.36 o 
  -2  13   1        0.21       39.24     45.50 o 
  -1  13   1      684.51      695.76     55.62 o 
   0  13   1       62.80       92.54     42.46 o 
   1  13   1        2.96       -7.05     44.92 o 
   2  13   1       16.74        7.25     43.66 o 
   3  13   1      233.15      210.51     59.19 o 
   4  13   1        5.02       40.94     63.94 o 
   5  13   1      867.35      844.41     79.02 o 
   6  13   1        3.49       79.78     61.13 o 
   7  13   1      123.92       49.89     92.03 o 
   8  13   1     1338.96     1561.04    113.05 o 
   9  13   1      123.89      195.57     77.81 o 
  10  13   1      279.75      217.56    107.15 o 
  11  13   1      121.53       81.48    115.70 o 
  12  13   1       52.57      141.36    113.51 o 
  13  13   1        1.41       99.96    139.76 o 
  14  13   1       99.64      114.08    104.37 o 
  15  13   1      166.44      -33.18    216.25 o 
 -14  14   1      144.45      313.58    157.97 o 
 -13  14   1     1011.98      918.03    144.24 o 
 -12  14   1        0.19       -5.61    140.58 o 
 -11  14   1      489.39      369.19    120.45 o 
 -10  14   1      813.04      776.24    117.84 o 
  -9  14   1     1187.66     1138.04    107.82 o 
  -8  14   1      107.61       34.09     93.14 o 
  -7  14   1     2012.21     1895.17    122.47 o 
  -6  14   1     1187.66      881.81     84.33 o 
  -5  14   1      397.74      435.12     77.74 o 
  -4  14   1     2453.76     2456.70     94.91 o 
  -3  14   1     2416.13     2496.39     84.64 o 
  -2  14   1       13.59       35.84     63.21 o 
  -1  14   1     6349.88     6704.51     84.83 o 
   0  14   1     6853.28     6671.37    101.16 o 
   1  14   1      191.57      100.94     48.51 o 
   2  14   1      258.42      213.63     51.74 o 
   3  14   1      566.19      380.24     61.29 o 
   4  14   1      707.26      604.38     86.28 o 
   5  14   1      507.65      524.42     91.94 o 
   6  14   1      171.51      172.94     74.74 o 
   7  14   1      459.74      443.56     92.67 o 
   8  14   1       32.51       -6.86     93.46 o 
   9  14   1      674.18      721.43    112.13 o 
  10  14   1     1369.98     1398.02    146.34 o 
  11  14   1       26.35      131.41    109.48 o 
  12  14   1      100.71       77.32    137.20 o 
  13  14   1       15.64       87.78    130.49 o 
  14  14   1        0.97       50.91    108.51 o 
 -13  15   1       66.11      -24.40    168.70 o 
 -12  15   1      277.13      251.33    134.33 o 
 -11  15   1      182.49      152.22    119.18 o 
 -10  15   1     2132.39     2138.45    128.97 o 
  -9  15   1       14.37       70.94     83.27 o 
  -8  15   1      392.88      422.53    127.80 o 
  -7  15   1       75.09       64.11     97.09 o 
  -6  15   1       49.96       -3.13     74.25 o 
  -5  15   1      291.83      276.41     80.65 o 
  -4  15   1        8.35       82.99     65.40 o 
  -3  15   1     2462.73     2561.71    149.30 o 
  -2  15   1     4712.96     4654.21    143.31 o 
  -1  15   1        4.36       30.09     52.74 o 
   0  15   1      538.15      624.53     66.38 o 
   1  15   1       12.73       55.14     58.42 o 
   2  15   1       23.82       67.00     68.30 o 
   3  15   1     1533.78     1305.53     94.32 o 
   4  15   1      252.37      224.68     67.04 o 
   5  15   1        5.76       82.42     73.93 o 
   6  15   1      128.51       50.22     80.67 o 
   7  15   1      205.35      230.11    100.64 o 
   8  15   1       11.22       46.65    119.76 o 
   9  15   1      271.80      217.12    107.71 o 
  10  15   1       67.10       61.41    106.74 o 
  11  15   1      652.63      635.06    146.94 o 
  12  15   1     1684.37     1538.55    162.81 o 
  13  15   1       99.02      111.39    108.82 o 
  14  15   1       29.72        3.55    222.77 o 
 -12  16   1      451.75      334.99    149.45 o 
 -11  16   1     1587.84     1581.78    217.73 o 
 -10  16   1        4.18      110.68     92.43 o 
  -9  16   1      269.99      106.98     93.53 o 
  -8  16   1     1156.68      995.83    136.12 o 
  -7  16   1      737.35      741.35    140.87 o 
  -6  16   1     1533.08     1677.03    102.05 o 
  -5  16   1       69.08       28.41     72.80 o 
  -4  16   1     1287.02     1239.80     95.78 o 
  -3  16   1      109.88      147.72     74.73 o 
  -2  16   1        8.75       29.18     72.13 o 
  -1  16   1     1030.18     1094.35     83.70 o 
   0  16   1     1752.72     1584.09     74.95 o 
   1  16   1      257.71      186.66     69.30 o 
   2  16   1      533.33      505.74     74.59 o 
   3  16   1     1684.65     1609.60     94.31 o 
   4  16   1      903.14      909.00     87.40 o 
   5  16   1     2461.26     2435.16    108.34 o 
   6  16   1        5.88       34.19     71.43 o 
   7  16   1       10.48       56.22    100.60 o 
   8  16   1      101.00       82.03    107.44 o 
   9  16   1      653.40      563.57    121.60 o 
  10  16   1      108.22      108.67    128.66 o 
  11  16   1      199.25      224.32    107.71 o 
  12  16   1      510.83      456.89    138.89 o 
  13  16   1      395.61      479.89    193.73 o 
 -12  17   1       74.92      129.16    188.40 o 
 -11  17   1       42.79      140.37    133.26 o 
 -10  17   1     1257.48     1405.59    161.58 o 
  -9  17   1      698.18      510.22    142.32 o 
  -8  17   1      562.24      460.75    147.05 o 
  -7  17   1      102.49      131.93    113.14 o 
  -6  17   1      609.39      653.38    109.59 o 
  -5  17   1      665.10      823.63    137.72 o 
  -4  17   1      369.24      416.14     97.28 o 
  -3  17   1     1144.69      834.10     94.22 o 
  -2  17   1      596.01      591.52     91.41 o 
  -1  17   1     1392.13     1388.73    120.65 o 
   0  17   1     3003.04     3169.83     95.73 o 
   1  17   1     1198.06      924.64     85.25 o 
   2  17   1      562.53      630.93     85.28 o 
   3  17   1      271.85       92.28     81.47 o 
   4  17   1     1928.74     1827.34    113.21 o 
   5  17   1      508.05      489.85     90.41 o 
   6  17   1     2028.65     2101.51    126.91 o 
   7  17   1      267.74      213.21    114.44 o 
   8  17   1        4.09       68.01    115.73 o 
   9  17   1      178.30       86.78    111.52 o 
  10  17   1     1616.48     1723.29    254.76 o 
  11  17   1      542.27      778.74    157.61 o 
 -11  18   1      734.89      568.76    247.65 o 
 -10  18   1      805.07      640.70    166.97 o 
  -9  18   1      696.67      637.39    165.25 o 
  -8  18   1      567.82      674.81    135.08 o 
  -7  18   1     1550.66     1722.39    176.77 o 
  -6  18   1      851.08      954.83    116.18 o 
  -5  18   1      888.97     1011.21    121.09 o 
  -4  18   1     4354.07     4768.23    135.43 o 
  -3  18   1        9.06       16.17     83.55 o 
  -2  18   1     2857.22     2923.03    117.10 o 
  -1  18   1      576.84      356.99     93.10 o 
   0  18   1     8689.42     8759.99    259.79 o 
   1  18   1     2104.70     1886.91    109.46 o 
   2  18   1      205.14       33.35     83.01 o 
   3  18   1       23.91       41.71     53.12 o 
   4  18   1     1423.15     1304.29    120.86 o 
   5  18   1      671.75      814.33    107.57 o 
   6  18   1      314.72      316.57    112.39 o 
   7  18   1       12.67      110.47    109.33 o 
   8  18   1       98.64      101.01    130.46 o 
   9  18   1      599.28      663.73    155.17 o 
  10  18   1      315.37      305.97    127.90 o 
  11  18   1     2014.18     2000.74    255.94 o 
  -9  19   1      328.79      305.44    155.83 o 
  -8  19   1      196.98      105.19    134.33 o 
  -7  19   1      116.98       83.68    128.60 o 
  -6  19   1      243.07      318.46    103.61 o 
  -5  19   1      725.92      930.36    121.00 o 
  -4  19   1      425.95      392.59    100.57 o 
  -3  19   1      126.79      213.38     93.08 o 
  -2  19   1        0.72       67.40     92.60 o 
  -1  19   1     5116.61     5940.11    197.43 o 
   0  19   1     4321.68     4851.91    396.06 o 
   1  19   1     2023.81     2438.92    165.08 o 
   2  19   1     1610.70     1825.60    111.09 o 
   3  19   1      141.20      302.62    110.22 o 
   4  19   1      457.31      519.24    107.80 o 
   5  19   1        7.03      173.31    110.97 o 
   6  19   1     1809.52     1773.94    129.80 o 
   7  19   1       32.62      -17.13    115.02 o 
   8  19   1      130.11      217.20    135.66 o 
   9  19   1        3.22       56.49    132.52 o 
  -8  20   1      345.65      202.82    143.70 o 
  -7  20   1      382.80      395.43    152.51 o 
  -6  20   1      334.83      353.70    104.19 o 
  -5  20   1       60.93      121.68     99.57 o 
  -4  20   1       28.80      142.68     96.99 o 
  -3  20   1      325.33      165.50     97.84 o 
  -2  20   1      998.37      823.03    106.31 o 
  -1  20   1       74.82       89.08    126.86 o 
   0  20   1     3730.33     3619.07    209.14 o 
   1  20   1     2114.16     2008.66    150.31 o 
   2  20   1      459.04      312.98    108.64 o 
   3  20   1     1042.00      887.48    104.44 o 
   4  20   1      432.55      262.51     96.88 o 
   5  20   1     1669.58     1779.57    139.27 o 
   6  20   1      438.89      533.16    110.24 o 
   7  20   1      441.98      274.83    139.35 o 
   8  20   1      344.15      313.92    152.80 o 
  -7  21   1       33.42      155.25    135.46 o 
  -6  21   1      238.73      205.49    113.33 o 
  -5  21   1     2018.92     2169.26    171.42 o 
  -4  21   1      228.58      396.62    125.79 o 
  -3  21   1      422.17      508.21    110.41 o 
  -2  21   1      142.04      110.29    114.33 o 
  -1  21   1      765.96      838.98    155.52 o 
   0  21   1      304.51      273.72    132.83 o 
   1  21   1      435.33      468.69    159.40 o 
   2  21   1      243.82      304.73    142.20 o 
   3  21   1       18.82       61.43     80.20 o 
   4  21   1       30.96       95.84    113.78 o 
   5  21   1        1.28        1.85    104.68 o 
   6  21   1     1694.93     1789.15    141.78 o 
   7  21   1     1726.49     1924.57    177.51 o 
  -6  22   1      993.33      957.35    171.99 o 
  -5  22   1      168.52      162.18    123.39 o 
  -4  22   1      353.06      444.48    129.28 o 
  -3  22   1      654.52      650.59    169.72 o 
  -2  22   1      699.60      447.17    151.73 o 
  -1  22   1       39.97       38.21    128.25 o 
   0  22   1      377.57      286.70    130.07 o 
   1  22   1      330.04      365.86    146.00 o 
   2  22   1       71.95      135.01    149.51 o 
   3  22   1       68.64      200.57    147.32 o 
   4  22   1      389.15      310.83    118.05 o 
   5  22   1      504.70      629.93    150.08 o 
   6  22   1       20.32      -59.36    140.07 o 
  -5  23   1      811.88     1126.07    180.35 o 
  -4  23   1      543.05      553.95    231.06 o 
  -3  23   1      175.45      442.57    226.32 o 
  -2  23   1      265.45      240.02    144.99 o 
  -1  23   1     1594.56     1644.71    164.31 o 
   0  23   1        7.82      -66.03    137.79 o 
   1  23   1       56.64      181.72    149.54 o 
   2  23   1     2212.38     2391.07    251.20 o 
   3  23   1      179.93      103.09    217.43 o 
   4  23   1      203.37      152.85    241.13 o 
   5  23   1      351.72      462.71    244.69 o 
 -16   0   2      247.28      158.19    173.59 o 
 -15   0   2      504.56      519.00    184.26 o 
 -14   0   2      948.83      913.57    177.15 o 
 -13   0   2      581.74      491.74    126.79 o 
 -12   0   2     4427.46     4974.30    158.78 o 
 -11   0   2      112.93       77.61     87.68 o 
 -10   0   2    16358.86    16755.96    216.25 o 
  -9   0   2       29.14       72.49     49.52 o 
  -8   0   2     7493.00     7726.51     87.89 o 
  -7   0   2      202.47      337.72     59.30 o 
  -6   0   2     3454.79     4229.70     61.65 o 
  -5   0   2     2755.25     2747.11     67.24 o 
  -4   0   2      146.14      161.40     28.42 o 
  -3   0   2    32782.29    32228.56    239.06 o 
  -2   0   2      501.56      369.10     33.18 o 
   2   0   2     5238.90     4737.57     85.31 o 
   3   0   2    45717.34    41658.26    167.07 o 
   4   0   2     4814.77     4336.11    112.27 o 
   5   0   2     4123.70     3803.06     47.15 o 
   6   0   2       46.36      106.27     33.44 o 
   7   0   2       18.98      158.08     47.95 o 
   8   0   2     6451.22     6406.00     75.47 o 
   9   0   2     1696.76     1864.72     63.43 o 
  10   0   2    11619.66    11502.03    163.52 o 
  14   0   2     5269.25     5372.43    234.02 o 
  15   0   2     2449.00     2508.53    149.59 o 
  16   0   2     1422.46     1353.56    151.99 o 
  17   0   2      211.38      118.84    118.80 o 
  18   0   2      364.86      303.21    158.22 o 
 -18   1   2     1084.57      902.32    232.24 o 
 -17   1   2        0.17       30.22    185.44 o 
 -16   1   2      588.37      602.02    131.74 o 
 -15   1   2      107.75       85.07    109.13 o 
 -14   1   2      527.53      619.02    108.28 o 
 -13   1   2      448.46      437.24    150.48 o 
 -12   1   2     1267.43     1044.74    138.64 o 
 -11   1   2     5771.58     6161.08     89.06 o 
 -10   1   2     1917.54     2019.33     62.94 o 
  -9   1   2     8510.07     9220.79     66.19 o 
  -8   1   2     7186.61     7203.33     84.03 o 
  -7   1   2     1061.17      905.04     34.22 o 
  -6   1   2      157.50      167.74     26.95 o 
  -5   1   2     1822.82     1425.01     38.26 o 
  -4   1   2     5216.84     4615.02     39.07 o 
  -3   1   2      140.23      220.77     19.61 o 
  -2   1   2    16896.93    16748.01    138.45 o 
   2   1   2     3150.89     3556.37     47.72 o 
   3   1   2     1905.63     1676.51     52.54 o 
   4   1   2     7051.40     6956.61     38.25 o 
   5   1   2     4773.11     4217.35     39.76 o 
   6   1   2    17956.47    17409.45    158.03 o 
   7   1   2     9105.63     8626.64     57.24 o 
   8   1   2       81.07      103.72     29.13 o 
   9   1   2     7958.40     8281.49     99.39 o 
  10   1   2     8868.78     9170.69    155.22 o 
  13   1   2     1157.52     1072.87    111.60 o 
  14   1   2      416.29      360.77    111.68 o 
  15   1   2     4534.74     4295.00    149.06 o 
  16   1   2     3004.25     3079.73    145.85 o 
  17   1   2       57.73       83.06     97.36 o 
  18   1   2       56.20      106.20    101.55 o 
 -17   2   2      142.52       53.32    171.81 o 
 -16   2   2      100.44       42.18    105.16 o 
 -15   2   2      741.61      841.89    190.18 o 
 -14   2   2      442.51      271.35    151.08 o 
 -13   2   2      617.79      591.87    162.33 o 
 -12   2   2     3620.74     3739.58    104.48 o 
 -11   2   2     9543.32     9682.66     92.01 o 
 -10   2   2    12841.23    12679.15    204.75 o 
  -9   2   2     2639.19     2732.74     68.50 o 
  -8   2   2    19362.01    19785.60    118.99 o 
  -7   2   2     2248.17     2592.11     47.03 o 
  -6   2   2     7605.63     7755.85     81.47 o 
  -5   2   2      322.78      430.27     21.85 o 
  -4   2   2     1249.54     1422.76     29.40 o 
  -3   2   2     7946.07     7415.27     68.41 o 
  -2   2   2     9805.05    10540.97     85.94 o 
  -1   2   2    73496.05    76526.33    202.03 o 
   2   2   2     1080.82     1050.60     45.42 o 
   3   2   2     3331.41     3590.80     43.01 o 
   4   2   2     6354.21     5572.57     63.04 o 
   5   2   2     8142.71     7736.66    115.53 o 
   6   2   2     3600.54     3567.18     58.24 o 
   7   2   2     2243.35     2358.99     35.98 o 
   8   2   2       12.24       48.45     27.88 o 
   9   2   2       18.52       41.65     34.70 o 
  10   2   2     7794.62     7912.22    120.29 o 
  11   2   2     1564.98     1328.43     85.02 o 
  12   2   2      614.08      534.29    104.41 o 
  13   2   2      188.28      165.37     87.11 o 
  14   2   2     5241.02     5354.00    312.23 o 
  15   2   2      195.08      224.10     93.28 o 
  16   2   2     3404.12     3780.41    135.65 o 
  17   2   2     2580.52     2345.16    119.59 o 
  18   2   2       65.30       35.69    104.94 o 
 -17   3   2      504.10      444.94    218.62 o 
 -16   3   2     1138.44     1117.38    206.18 o 
 -15   3   2      589.05      495.89    178.92 o 
 -14   3   2     2100.29     2483.59    199.66 o 
 -13   3   2       10.48      119.08    136.86 o 
 -12   3   2     5815.86     5707.29    115.11 o 
 -11   3   2      262.08      215.56     57.01 o 
 -10   3   2      952.88     1099.61     62.01 o 
  -9   3   2     7299.20     8018.47     79.15 o 
  -8   3   2     7662.37     7622.96     72.08 o 
  -7   3   2     1084.17     1020.94     26.62 o 
  -6   3   2     2235.57     2030.90     40.80 o 
  -5   3   2      708.84      592.00     34.60 o 
  -4   3   2    25006.20    24984.88    264.32 o 
  -3   3   2     1473.60     1324.05     32.24 o 
  -2   3   2     7461.07     7602.61     70.59 o 
  -1   3   2     3408.56     3791.01     31.17 o 
   0   3   2      332.33      442.99     19.82 o 
   1   3   2     2271.94     2307.30     25.11 o 
   2   3   2    11526.49    10939.55     68.20 o 
   3   3   2    53596.55    52532.98    421.93 o 
   4   3   2     7157.72     6724.97     73.52 o 
   5   3   2    14353.50    13731.17    137.69 o 
   6   3   2     3119.12     2994.43     31.73 o 
   7   3   2    13388.25    13219.03    140.18 o 
   8   3   2     2508.58     2745.83     71.85 o 
   9   3   2     2205.03     2016.59     50.97 o 
  10   3   2     9948.91     9864.29    136.89 o 
  11   3   2     1304.42     1283.18     77.91 o 
  12   3   2     1715.41     1833.76     79.39 o 
  13   3   2     1251.53     1170.19    106.40 o 
  14   3   2       10.43       93.97     93.93 o 
  15   3   2     2540.65     2335.51    166.87 o 
  16   3   2     7057.31     7416.38    208.36 o 
  17   3   2      218.41      142.10    143.38 o 
  18   3   2      538.00      633.96    167.36 o 
 -17   4   2       53.78      -42.66    158.19 o 
 -16   4   2       33.07       73.47    174.78 o 
 -15   4   2      881.38     1004.22    206.77 o 
 -14   4   2     3235.70     3004.37    212.10 o 
 -13   4   2       45.01       77.02    132.12 o 
 -12   4   2     6395.00     6454.76    107.97 o 
 -11   4   2     3821.79     3777.68     67.90 o 
 -10   4   2     5185.70     5073.26     74.30 o 
  -9   4   2      870.15      968.88     55.44 o 
  -8   4   2     1947.75     1905.91     55.41 o 
  -7   4   2     1554.77     1495.51     45.23 o 
  -6   4   2       29.74       16.35     29.27 o 
  -5   4   2      294.15      370.09     34.76 o 
  -4   4   2       80.39      124.90     36.86 o 
  -3   4   2      316.59      321.52     29.03 o 
  -2   4   2      204.45      168.86     22.15 o 
  -1   4   2    10767.75    10412.94    120.32 o 
   0   4   2    80886.31    81771.42    779.98 o 
   1   4   2      535.53      674.86     20.99 o 
   2   4   2      228.75      263.44     26.36 o 
   3   4   2     1076.09      958.69     26.97 o 
   4   4   2     6205.41     6007.80     47.98 o 
   5   4   2     4339.89     3986.81     54.46 o 
   6   4   2      334.73      325.91     23.56 o 
   7   4   2     1232.14     1431.21     29.45 o 
   8   4   2       80.37      113.97     32.55 o 
   9   4   2     5008.39     5187.52     57.46 o 
  10   4   2     5331.24     5411.68     85.77 o 
  11   4   2      210.80      271.04     71.46 o 
  12   4   2      100.00       83.47     66.48 o 
  13   4   2     1637.78     1572.13    106.17 o 
  14   4   2     1467.69     1493.72    119.13 o 
  15   4   2      746.05      661.48    138.06 o 
  16   4   2      723.38      853.18    140.68 o 
  17   4   2      545.76      474.28    146.87 o 
 -18   5   2      517.87      366.73    208.55 o 
 -17   5   2       72.24      130.93    183.66 o 
 -16   5   2      232.16      324.08    215.06 o 
 -15   5   2      221.14      314.60    156.41 o 
 -14   5   2       22.20       64.58    156.41 o 
 -13   5   2      264.85      281.27    107.79 o 
 -12   5   2      579.24      622.62     77.58 o 
 -11   5   2       13.95       22.21     51.55 o 
 -10   5   2     1406.84     1494.48     70.56 o 
  -9   5   2       24.17       89.49     45.58 o 
  -8   5   2    12135.67    12274.12    164.70 o 
  -7   5   2      670.04      763.48     50.47 o 
  -6   5   2     2155.12     2313.63     55.73 o 
  -5   5   2      294.70      465.69     40.20 o 
  -4   5   2     1413.02     1234.63     40.78 o 
  -3   5   2    20033.44    20123.71    131.18 o 
  -2   5   2      776.67      765.75     20.20 o 
  -1   5   2    40186.65    39848.59    346.08 o 
   0   5   2        6.83       44.90     18.08 o 
   1   5   2    11384.67    10913.52    155.60 o 
   2   5   2      419.09      393.57     28.09 o 
   3   5   2       67.65       72.67     22.88 o 
   4   5   2     3869.72     3626.88     46.67 o 
   5   5   2       70.85      101.88     32.74 o 
   6   5   2    16456.39    16353.88    162.81 o 
   7   5   2    11866.26    11778.52    192.69 o 
   8   5   2     5956.61     6373.58    101.85 o 
   9   5   2       59.80      148.54     41.82 o 
  10   5   2     7695.84     7728.13    103.13 o 
  11   5   2       76.38      126.07     64.95 o 
  12   5   2      611.02      479.53     79.52 o 
  13   5   2        7.55       21.05     98.51 o 
  14   5   2      411.16      451.45    193.73 o 
  15   5   2       61.69       46.31    116.40 o 
  16   5   2      380.19      396.94    134.97 o 
  17   5   2       16.84        1.82     27.25 o 
 -18   6   2      222.01      227.50    188.40 o 
 -17   6   2        2.20     -192.55    202.62 o 
 -16   6   2        2.17      155.82    197.29 o 
 -15   6   2        9.94       90.05    142.19 o 
 -14   6   2     2338.71     2815.37    219.80 o 
 -13   6   2      137.76      280.12     99.02 o 
 -12   6   2      383.07      352.87     72.17 o 
 -11   6   2     4221.70     4061.44    177.70 o 
 -10   6   2     2723.28     2619.04     83.63 o 
  -9   6   2      109.12      190.17     53.78 o 
  -8   6   2      386.29      335.34     49.36 o 
  -7   6   2     3813.40     3561.23     62.41 o 
  -6   6   2     3182.26     3489.99     67.73 o 
  -5   6   2     2000.67     2056.20     67.15 o 
  -4   6   2      868.79     1022.22     43.09 o 
  -3   6   2     1342.98     1378.50     38.78 o 
  -2   6   2       57.78      114.37     21.52 o 
  -1   6   2     1138.13     1062.28     28.90 o 
   0   6   2     1107.48     1076.82     36.29 o 
   1   6   2     4895.35     4397.17     62.33 o 
   2   6   2    14014.45    14513.08     71.51 o 
   3   6   2      316.89      424.71     37.78 o 
   4   6   2     5132.28     5093.33     72.60 o 
   5   6   2     2978.55     3001.98     42.90 o 
   6   6   2     4382.80     4645.05     63.54 o 
   7   6   2      521.94      426.39     39.50 o 
   8   6   2     1666.99     1671.18     46.52 o 
   9   6   2       77.18      116.96     37.82 o 
  10   6   2      462.57      371.71     56.05 o 
  11   6   2     1506.96     1507.47    101.51 o 
  12   6   2      371.97      495.40    123.55 o 
  13   6   2       58.64      -31.70     99.91 o 
  14   6   2     1080.85      763.09    209.73 o 
  15   6   2      138.16       69.91    115.37 o 
  16   6   2      629.10      350.47    140.03 o 
  17   6   2      121.65       32.25    136.56 o 
 -17   7   2      587.05      360.22    228.10 o 
 -16   7   2      265.81      521.96    202.03 o 
 -15   7   2     1422.66     1591.94    224.54 o 
 -14   7   2      115.34      183.02    116.47 o 
 -13   7   2      385.73      309.74    107.41 o 
 -12   7   2      180.48      187.32     72.42 o 
 -11   7   2      248.54      289.92     62.72 o 
 -10   7   2      124.53      108.86     51.62 o 
  -9   7   2      886.61      915.43     72.00 o 
  -8   7   2       28.35       76.63     46.24 o 
  -7   7   2      168.58      196.24     53.60 o 
  -6   7   2     3321.37     3642.40     59.95 o 
  -5   7   2      668.53      505.95     58.09 o 
  -4   7   2     1103.41     1301.96     46.01 o 
  -3   7   2       12.60       38.89     21.76 o 
  -2   7   2     1825.35     1751.64     54.22 o 
  -1   7   2     6817.68     7382.83     88.51 o 
   0   7   2     1295.89     1265.30     27.12 o 
   1   7   2       21.22       49.67     19.95 o 
   2   7   2      668.03      657.23     48.23 o 
   3   7   2     4646.74     4813.22     49.29 o 
   4   7   2     4872.63     4849.00     65.44 o 
   5   7   2      238.12      248.22     21.97 o 
   6   7   2     4174.85     4280.70     70.70 o 
   7   7   2      969.16     1076.17     40.38 o 
   8   7   2       53.45      147.65     38.91 o 
   9   7   2      717.85      577.48     58.35 o 
  10   7   2      155.08      194.44     72.55 o 
  11   7   2      331.87      409.20     89.30 o 
  12   7   2       89.87      112.48     98.65 o 
  13   7   2      332.03      247.19     98.41 o 
  14   7   2       67.57      168.31    114.40 o 
  15   7   2      608.22      353.60    109.65 o 
  16   7   2      237.53      310.35    120.65 o 
  17   7   2      356.00       65.17    164.70 o 
 -17   8   2      145.36      327.63    235.21 o 
 -16   8   2      163.68      182.48    199.07 o 
 -15   8   2       69.77      139.82    194.33 o 
 -14   8   2     1008.34      876.54    140.12 o 
 -13   8   2      124.88      168.98     98.44 o 
 -12   8   2      809.14      921.03    113.89 o 
 -11   8   2      205.27      267.51     65.98 o 
 -10   8   2     1778.88     1753.01     78.75 o 
  -9   8   2        5.80      104.34     51.03 o 
  -8   8   2       81.25      115.29     51.56 o 
  -7   8   2     1818.16     1874.45     63.73 o 
  -6   8   2      225.42      276.10     57.14 o 
  -5   8   2       24.80      105.46     43.48 o 
  -4   8   2     1248.75     1177.48     32.09 o 
  -3   8   2       36.13       54.96     28.49 o 
  -2   8   2     1245.33     1103.67     38.34 o 
  -1   8   2      191.34      240.94     32.26 o 
   0   8   2      822.60      831.05     26.80 o 
   1   8   2       82.00      102.18     27.42 o 
   2   8   2      240.64      246.72     38.87 o 
   3   8   2     2753.00     2552.78     78.29 o 
   4   8   2      845.95      955.45     36.89 o 
   5   8   2       29.67       31.61     19.74 o 
   6   8   2      474.81      446.86    108.42 o 
   7   8   2     5995.79     6198.98    238.47 o 
   8   8   2     1776.54     1822.25     58.75 o 
   9   8   2     1068.63      985.26     58.63 o 
  10   8   2      198.35      215.29     68.62 o 
  11   8   2      877.71      910.12    120.13 o 
  12   8   2      185.06      254.56    102.14 o 
  13   8   2      279.68      241.35    112.65 o 
  14   8   2       11.31       66.06    107.09 o 
  15   8   2        6.26       27.58    134.15 o 
  16   8   2      663.17      771.01    174.78 o 
 -17   9   2      383.60      352.51    222.77 o 
 -16   9   2       29.68        0.00     63.99 o 
 -15   9   2      319.67      326.15    138.11 o 
 -14   9   2      290.09      268.09    128.55 o 
 -13   9   2      256.85      181.61    110.00 o 
 -12   9   2      166.27       91.90     80.90 o 
 -11   9   2       94.71       87.31     64.31 o 
 -10   9   2       62.43       33.43     62.09 o 
  -9   9   2      339.84      391.77     65.33 o 
  -8   9   2      358.89      293.29     52.60 o 
  -7   9   2     3008.61     2765.91     69.48 o 
  -6   9   2     1172.77     1157.43     64.51 o 
  -5   9   2     1504.82     1510.85     54.60 o 
  -4   9   2       14.07       99.60     29.86 o 
  -3   9   2     5171.79     5514.73     85.97 o 
  -2   9   2      940.03      877.47     39.08 o 
  -1   9   2      845.99      772.31     43.86 o 
   0   9   2     1425.69     1504.42     32.30 o 
   1   9   2     1207.48     1072.06     33.60 o 
   2   9   2    12734.89    13982.27    312.90 o 
   3   9   2    11301.83    12727.93    212.08 o 
   4   9   2     1793.86     1714.63     59.02 o 
   5   9   2      678.39      661.26     60.44 o 
   6   9   2     1068.31     1177.59     94.23 o 
   7   9   2      390.79      343.53     85.31 o 
   8   9   2     3137.56     3044.26     89.22 o 
   9   9   2     1562.71     1736.42    117.00 o 
  10   9   2      486.58      616.85     73.77 o 
  11   9   2      275.74      208.17     96.53 o 
  12   9   2       86.41       60.94    104.40 o 
  13   9   2     3297.66     3396.30    162.80 o 
  14   9   2      539.24      528.73    130.04 o 
  15   9   2      275.03      305.77    108.94 o 
  16   9   2       11.30      118.30    132.17 o 
 -16  10   2       16.28       75.24    209.14 o 
 -15  10   2      309.75      234.71    141.29 o 
 -14  10   2      165.43      163.45    130.05 o 
 -13  10   2      845.94     1059.32    145.99 o 
 -12  10   2      557.42      517.67    100.85 o 
 -11  10   2      982.13     1057.23     92.36 o 
 -10  10   2      144.55      103.90     62.03 o 
  -9  10   2      405.73      531.70     78.97 o 
  -8  10   2      167.31      209.58     60.08 o 
  -7  10   2     1596.91     1561.87     63.25 o 
  -6  10   2     1838.23     1847.65     78.39 o 
  -5  10   2      355.25      324.07     55.68 o 
  -4  10   2     2263.66     2417.92     72.49 o 
  -3  10   2     1712.46     1966.06     63.71 o 
  -2  10   2      846.42      833.05     43.82 o 
  -1  10   2     2347.02     2464.01     48.73 o 
   0  10   2     5359.62     5601.48     56.19 o 
   1  10   2     1546.34     1815.95     36.42 o 
   2  10   2        5.36      139.80     32.98 o 
   3  10   2      334.85      329.92     40.45 o 
   4  10   2     3866.51     3949.09     84.74 o 
   5  10   2      565.68      724.41     66.47 o 
   6  10   2      131.91      126.03     75.18 o 
   7  10   2     1918.96     1997.66    114.45 o 
   8  10   2      926.07      761.99     79.06 o 
   9  10   2      277.53      200.55     63.11 o 
  10  10   2       21.13      110.70     94.56 o 
  11  10   2        8.50       54.03     93.96 o 
  12  10   2     2332.64     2331.08    361.99 o 
  13  10   2      324.27      243.67    107.19 o 
  14  10   2     1288.53     1298.42    148.34 o 
  15  10   2       40.99      275.08    110.49 o 
  16  10   2      411.72      482.26    225.13 o 
 -16  11   2      248.90       94.79    192.55 o 
 -15  11   2      311.00      200.70    132.71 o 
 -14  11   2      975.70      825.65    144.07 o 
 -13  11   2      186.38      212.66    121.09 o 
 -12  11   2     1179.72     1190.25    118.43 o 
 -11  11   2     1576.16     1414.87     86.59 o 
 -10  11   2       95.55       85.29     67.75 o 
  -9  11   2     3757.88     3586.42     87.57 o 
  -8  11   2      762.29      660.03     71.70 o 
  -7  11   2     3456.83     3399.66    115.89 o 
  -6  11   2     1423.51     1310.76     92.20 o 
  -5  11   2     1963.37     1828.62     77.80 o 
  -4  11   2      586.71      553.54     59.89 o 
  -3  11   2     6569.52     6306.01     68.17 o 
  -2  11   2     5745.35     5815.27     67.38 o 
  -1  11   2      293.63      323.18     40.02 o 
   0  11   2     1350.54     1286.35     54.04 o 
   1  11   2      133.63      118.34     39.85 o 
   2  11   2      645.37      562.68     36.45 o 
   3  11   2    16171.68    16513.54    241.80 o 
   4  11   2     1047.83      981.15     59.64 o 
   5  11   2       58.74       81.46     54.29 o 
   6  11   2      178.22      129.26     65.51 o 
   7  11   2     7870.08     7798.64    247.35 o 
   8  11   2        5.83      -27.06     91.32 o 
   9  11   2      279.18      288.64     72.16 o 
  10  11   2      191.03      158.65     94.66 o 
  11  11   2      193.06      229.12    117.34 o 
  12  11   2      493.29      353.80    140.26 o 
  13  11   2     1105.16     1176.51    137.45 o 
  14  11   2      465.83      632.45    134.05 o 
  15  11   2      298.65      192.44    112.32 o 
  16  11   2       29.63      190.18    177.74 o 
 -15  12   2      116.67      113.53    149.55 o 
 -14  12   2      808.44     1067.65    177.57 o 
 -13  12   2      734.25      862.22    189.59 o 
 -12  12   2     1746.79     1681.34    117.81 o 
 -11  12   2        6.93       -4.48     69.45 o 
 -10  12   2     1347.55     1343.80     84.34 o 
  -9  12   2      267.20      232.58     65.93 o 
  -8  12   2     4051.74     4675.69    110.83 o 
  -7  12   2      178.23      129.31     85.82 o 
  -6  12   2     1102.25     1236.44     86.65 o 
  -5  12   2      411.00      440.82     65.13 o 
  -4  12   2      272.51      258.60     58.56 o 
  -3  12   2     1768.60     1943.27     74.61 o 
  -2  12   2     6415.43     6652.60     77.60 o 
  -1  12   2     6439.50     5886.68    115.10 o 
   0  12   2     5180.67     5430.36     76.49 o 
   1  12   2    11563.84    12221.46     97.30 o 
   2  12   2      438.32      392.19     50.65 o 
   3  12   2    20353.32    20795.22    163.12 o 
   4  12   2       36.78       50.60     62.91 o 
   5  12   2     4291.75     4192.19    206.94 o 
   6  12   2     1664.37     1541.37    101.49 o 
   7  12   2      413.13      289.73     81.26 o 
   8  12   2     4916.51     5122.11    143.63 o 
   9  12   2      205.10      179.10     82.36 o 
  10  12   2      426.76      535.95    136.80 o 
  11  12   2        6.87       40.45    101.99 o 
  12  12   2       51.78      100.78    116.96 o 
  13  12   2        9.52       46.30    107.58 o 
  14  12   2     1407.05     1587.18    143.31 o 
  15  12   2       89.04       18.41    113.36 o 
 -15  13   2       53.77       77.52    140.82 o 
 -14  13   2     1112.33      976.72    166.34 o 
 -13  13   2      616.58      658.93    158.13 o 
 -12  13   2      315.67      212.17    143.06 o 
 -11  13   2     1055.24     1142.86    159.96 o 
 -10  13   2       34.71       44.68     92.01 o 
  -9  13   2     1114.97     1121.11     94.94 o 
  -8  13   2       39.75      153.96     72.26 o 
  -7  13   2     4737.59     4575.63    199.66 o 
  -6  13   2     1408.35     1297.52     85.41 o 
  -5  13   2     1289.57     1248.37     79.67 o 
  -4  13   2      385.17      348.39     70.31 o 
  -3  13   2     4936.41     4611.08     89.66 o 
  -2  13   2     1340.52     1248.23     60.12 o 
  -1  13   2      133.41      143.90     46.65 o 
   0  13   2      710.99      709.43     56.77 o 
   1  13   2     2323.50     2181.48     63.44 o 
   2  13   2     5668.83     5699.03     77.13 o 
   3  13   2      650.19      535.67     62.82 o 
   4  13   2     1434.45     1417.77     80.48 o 
   5  13   2     1794.10     1805.38    109.17 o 
   6  13   2     4474.62     4357.41    163.28 o 
   7  13   2     1662.53     1253.99    115.25 o 
   8  13   2      784.98      703.74    110.46 o 
   9  13   2     7909.33     7682.06    163.71 o 
  10  13   2      582.84      491.41    126.02 o 
  11  13   2     3945.63     3784.00    301.56 o 
  12  13   2       70.96      180.63     95.14 o 
  13  13   2     1559.82     1405.99    131.87 o 
  14  13   2      183.40      156.60    112.64 o 
  15  13   2        6.02       39.10    227.50 o 
 -14  14   2       45.82       68.34    128.40 o 
 -13  14   2      437.59      440.77    145.73 o 
 -12  14   2      407.10      450.67    124.21 o 
 -11  14   2        6.55      100.54    138.12 o 
 -10  14   2     3369.58     3714.87    136.33 o 
  -9  14   2     1998.94     1732.15    117.93 o 
  -8  14   2      947.73      961.08    124.85 o 
  -7  14   2       13.11       14.09     94.63 o 
  -6  14   2      272.66      284.32     75.03 o 
  -5  14   2       17.19       19.68     73.45 o 
  -4  14   2       38.32       88.64     62.50 o 
  -3  14   2     1323.71     1388.45     79.50 o 
  -2  14   2      165.79       96.97     68.86 o 
  -1  14   2     5797.52     6080.34    135.11 o 
   0  14   2      661.85      622.49     61.37 o 
   1  14   2     3370.89     3238.91     75.85 o 
   2  14   2     2287.95     2279.50     68.60 o 
   3  14   2     6579.24     6683.33    155.65 o 
   4  14   2      937.21      817.83     82.96 o 
   5  14   2       51.19       77.05     62.51 o 
   6  14   2       62.02      118.91     62.84 o 
   7  14   2     2397.34     2301.52    125.67 o 
   8  14   2       46.17       47.60     94.37 o 
   9  14   2       49.09       14.55     98.05 o 
  10  14   2     2151.75     2391.03    149.04 o 
  11  14   2      168.05      213.66    102.62 o 
  12  14   2     1540.66     1631.55    132.56 o 
  13  14   2      391.06      220.03    119.98 o 
  14  14   2      549.16      561.80    136.84 o 
 -13  15   2       28.63       49.39    136.44 o 
 -12  15   2      793.69      765.31    143.99 o 
 -11  15   2     1091.60     1187.33    165.40 o 
 -10  15   2       84.28      117.63     97.03 o 
  -9  15   2     2307.45     2282.65    130.03 o 
  -8  15   2      155.63       36.84     96.14 o 
  -7  15   2     1369.05     1389.21    132.93 o 
  -6  15   2     1364.61     1228.77    102.05 o 
  -5  15   2     1551.78     1485.03    142.22 o 
  -4  15   2        7.31       30.44     74.88 o 
  -3  15   2      128.61      139.81     73.91 o 
  -2  15   2       80.29      101.61     66.63 o 
  -1  15   2       12.56       26.79     53.32 o 
   0  15   2       17.61       80.73     56.18 o 
   1  15   2      248.18      193.12     53.33 o 
   2  15   2      193.93      178.32     69.29 o 
   3  15   2     2040.68     2011.87     92.73 o 
   4  15   2      240.68      267.29     83.08 o 
   5  15   2      946.75      922.53     89.61 o 
   6  15   2      478.32      331.81     81.88 o 
   7  15   2     1574.66     1464.01    132.61 o 
   8  15   2      131.01       64.80    110.49 o 
   9  15   2     2148.69     2053.30    117.12 o 
  10  15   2      657.31      677.24    107.58 o 
  11  15   2      338.04      394.54    120.32 o 
  12  15   2      107.35       79.42    110.24 o 
  13  15   2     1743.97     2096.22    146.09 o 
  14  15   2       34.71       65.17    178.33 o 
 -12  16   2     1537.10     1521.04    190.11 o 
 -11  16   2      158.03      254.85    133.33 o 
 -10  16   2      803.90      937.49    130.32 o 
  -9  16   2      512.05      418.17     96.48 o 
  -8  16   2     3099.57     2926.78    401.39 o 
  -7  16   2     1168.60      956.20    111.28 o 
  -6  16   2      812.03      853.67     94.53 o 
  -5  16   2      262.80      206.83     72.59 o 
  -4  16   2      124.06      101.95     78.94 o 
  -3  16   2      696.04      765.33     80.72 o 
  -2  16   2      257.00      211.65     68.75 o 
  -1  16   2      122.46      144.28     76.39 o 
   0  16   2      643.03      609.33     79.78 o 
   1  16   2     2044.01     2056.49     79.00 o 
   2  16   2     2532.21     2401.35    133.95 o 
   3  16   2     1742.13     1819.55    102.88 o 
   4  16   2      531.68      533.30     81.57 o 
   5  16   2      875.91      723.84    103.01 o 
   6  16   2       42.14        4.95     26.76 o 
   7  16   2      937.58      984.17    144.93 o 
   8  16   2     1259.09     1141.74    133.90 o 
   9  16   2      170.37       99.55    118.15 o 
  10  16   2      707.97      780.10    222.17 o 
  11  16   2        0.12       27.25    113.48 o 
  12  16   2     1457.44     1401.67    132.32 o 
  13  16   2       22.98      -68.13    197.88 o 
 -12  17   2        3.99       30.81    222.17 o 
 -11  17   2      565.60      633.66    160.44 o 
 -10  17   2       45.61       85.65    113.31 o 
  -9  17   2      489.91      518.68    104.25 o 
  -8  17   2       90.28       56.78    119.01 o 
  -7  17   2     3695.32     3491.87    164.90 o 
  -6  17   2       46.63       80.26     95.01 o 
  -5  17   2      335.34      285.25     95.00 o 
  -4  17   2      147.48      115.76     82.94 o 
  -3  17   2     1333.10     1285.30    104.51 o 
  -2  17   2      608.59      538.08     81.21 o 
  -1  17   2      508.58      294.73     68.11 o 
   0  17   2       60.64       96.44     60.44 o 
   1  17   2     1175.28     1060.87     90.11 o 
   2  17   2     1399.06     1317.19     93.55 o 
   3  17   2      119.97      106.65     73.30 o 
   4  17   2      580.60      632.98    101.06 o 
   5  17   2     1032.66      958.91    140.56 o 
   6  17   2      654.66      560.14     90.40 o 
   7  17   2     1089.62      995.44    147.57 o 
   8  17   2     1088.17     1232.11    184.85 o 
   9  17   2      667.16      570.96    196.10 o 
  10  17   2       11.51       26.79    132.85 o 
  11  17   2      815.39      727.11    167.37 o 
 -11  18   2       65.16      154.04    183.66 o 
 -10  18   2      105.56      105.56    110.75 o 
  -9  18   2      187.33      210.38    113.09 o 
  -8  18   2      551.31      523.67    145.71 o 
  -7  18   2        6.86      137.87    109.23 o 
  -6  18   2      985.41      972.28    114.89 o 
  -5  18   2      108.23      114.54     90.47 o 
  -4  18   2     1910.70     1969.33    135.60 o 
  -3  18   2     1667.63     1509.56    104.83 o 
  -2  18   2     1039.02      993.23    102.78 o 
  -1  18   2      756.45      890.61     97.65 o 
   0  18   2     1853.71     1934.77    133.82 o 
   1  18   2     3211.99     3433.58    119.81 o 
   2  18   2      964.90      820.71     81.83 o 
   3  18   2      367.51      265.01    102.02 o 
   4  18   2      774.90      631.03    115.46 o 
   5  18   2     1741.95     1617.22    113.69 o 
   6  18   2      105.21       91.25     90.34 o 
   7  18   2        9.18       25.20    116.49 o 
   8  18   2     1206.56     1201.23    164.24 o 
   9  18   2      176.44      139.82    137.35 o 
  10  18   2       18.98       85.09    125.35 o 
 -10  19   2       18.59      -16.00    197.88 o 
  -9  19   2        8.70        6.05    113.97 o 
  -8  19   2       49.60      132.41    124.19 o 
  -7  19   2      677.52      641.55    161.48 o 
  -6  19   2     1116.92     1023.95    131.02 o 
  -5  19   2      912.23      781.63    110.85 o 
  -4  19   2       21.22       97.59     91.02 o 
  -3  19   2       80.76       82.47     90.86 o 
  -2  19   2      144.75      107.53     88.52 o 
  -1  19   2        5.14      155.22     86.81 o 
   0  19   2       51.84      125.04    120.22 o 
   1  19   2       40.21       52.29    112.69 o 
   2  19   2     1878.78     1776.19    112.97 o 
   3  19   2      460.81      567.84    112.26 o 
   4  19   2        4.52       65.49     96.23 o 
   5  19   2      559.86      633.43    122.21 o 
   6  19   2       44.97      -10.05     92.34 o 
   7  19   2      335.87      272.91    114.73 o 
   8  19   2       81.56      197.85    146.20 o 
   9  19   2        2.97      -17.88    126.66 o 
  -9  20   2       31.31       27.85    167.67 o 
  -8  20   2      141.45      133.88    134.70 o 
  -7  20   2      167.55      139.23    135.73 o 
  -6  20   2        8.65       47.70    112.34 o 
  -5  20   2      176.47      256.84    110.25 o 
  -4  20   2      880.96      885.46    119.97 o 
  -3  20   2      209.54      207.03     98.20 o 
  -2  20   2      196.59      143.62     85.43 o 
  -1  20   2      202.25      151.24    145.25 o 
   0  20   2        2.64       61.85    111.78 o 
   1  20   2      451.73      444.66    126.25 o 
   2  20   2      126.18      153.80     91.37 o 
   3  20   2        0.63       63.78     83.20 o 
   4  20   2        0.60       94.34     99.54 o 
   5  20   2      729.41      715.04    122.81 o 
   6  20   2      106.85       96.43    100.85 o 
   7  20   2      397.68      405.22    126.42 o 
   8  20   2       29.45       38.95    152.26 o 
  -7  21   2       44.84      119.54    128.09 o 
  -6  21   2       50.27       50.88    104.44 o 
  -5  21   2        5.70       97.63    101.59 o 
  -4  21   2      140.45      131.82    103.53 o 
  -3  21   2      221.54      119.97    105.51 o 
  -2  21   2       36.29      -65.53     90.07 o 
  -1  21   2       11.12       90.44    138.42 o 
   0  21   2      889.29      799.21    140.05 o 
   1  21   2       78.17      139.91    134.47 o 
   2  21   2       17.57       72.95    124.78 o 
   3  21   2       15.24       83.43    102.41 o 
   4  21   2      314.42      253.79    111.31 o 
   5  21   2      268.20      148.96    112.54 o 
   6  21   2       20.51      -28.56    126.40 o 
   7  21   2      569.34      510.78    225.43 o 
  -6  22   2       26.79      181.89    225.13 o 
  -5  22   2       28.14      176.36    117.64 o 
  -4  22   2       22.64      122.86    113.84 o 
  -3  22   2     1263.50     1350.86    176.28 o 
  -2  22   2      542.83      413.64    132.78 o 
  -1  22   2       18.97       37.93    123.51 o 
   0  22   2       15.65       62.56    149.98 o 
   1  22   2      110.85      194.50    142.32 o 
   2  22   2      165.73      276.54    148.51 o 
   3  22   2        8.26       66.26    137.24 o 
   4  22   2       39.97       87.64    100.76 o 
   5  22   2       23.01      -13.32    109.66 o 
   6  22   2        2.64       21.57    138.40 o 
  -5  23   2        3.18      116.71    203.81 o 
  -4  23   2      106.14      143.21    127.90 o 
  -3  23   2       61.31       31.40    183.07 o 
  -2  23   2       21.19      149.30    210.92 o 
  -1  23   2      779.99      820.25    167.15 o 
   0  23   2       63.14       80.45    126.07 o 
   1  23   2       25.40      141.08    148.69 o 
   2  23   2        4.25       70.08    150.35 o 
   3  23   2       15.15       55.10    211.51 o 
   5  23   2      202.46      149.89    183.66 o 
 -16   1   3      888.00      850.18    228.10 o 
 -15   1   3     1654.64     1638.74    123.29 o 
 -14   1   3        0.02       15.67    100.30 o 
 -13   1   3      356.39      248.03     89.51 o 
 -12   1   3     1996.60     2079.66     88.52 o 
 -11   1   3       28.99      103.80     61.03 o 
 -10   1   3        0.43       43.81     42.29 o 
  -9   1   3      335.21      355.68     39.26 o 
  -8   1   3      124.18      200.28     35.00 o 
  -7   1   3     4642.86     4584.75     65.08 o 
  -6   1   3      633.39      615.37     29.51 o 
  -5   1   3       40.65      102.84     22.09 o 
  -4   1   3     3764.77     3675.22     44.87 o 
  -3   1   3    95406.48    98956.48    190.87 o 
  -2   1   3     7950.56     7300.87     46.13 o 
   1   1   3       10.99       40.26     24.88 o 
   2   1   3       83.67      111.21     15.77 o 
   3   1   3    19111.33    18704.65    177.70 o 
   4   1   3      391.75      448.06     20.86 o 
   5   1   3     5928.15     5596.98     51.25 o 
   6   1   3      109.88      207.34     26.03 o 
   7   1   3     6874.77     7268.87     51.91 o 
   8   1   3     1230.65     1363.58     49.94 o 
   9   1   3      208.62      239.54     36.21 o 
  10   1   3      574.55      525.26     67.81 o 
  11   1   3       21.03       37.35     64.90 o 
  12   1   3      302.22      363.77    150.48 o 
  13   1   3      536.79      611.92     93.93 o 
  14   1   3       47.39       74.36     73.05 o 
  15   1   3        0.10        2.90     97.43 o 
  16   1   3       77.83      125.02     95.99 o 
  17   1   3      129.81       72.57     95.02 o 
  18   1   3     1579.50     1426.17    130.26 o 
 -16   2   3      398.56      311.04    168.26 o 
 -15   2   3      183.08      208.43    113.94 o 
 -14   2   3      415.20      293.27    148.71 o 
 -13   2   3        3.42      -39.69    127.97 o 
 -12   2   3       40.62       -7.35     58.30 o 
 -11   2   3      788.85      673.25     58.06 o 
 -10   2   3      132.53      128.41     47.97 o 
  -9   2   3        8.87       29.40     34.39 o 
  -8   2   3     1714.24     1870.74     40.11 o 
  -7   2   3     7077.54     7856.62    107.29 o 
  -6   2   3     3720.51     3600.19     64.00 o 
  -5   2   3      254.34      325.39     24.27 o 
  -4   2   3      763.09      826.23     38.57 o 
  -3   2   3     2405.72     2432.43     75.74 o 
  -2   2   3     3558.47     3269.12     44.98 o 
  -1   2   3    55881.46    56271.89    837.87 o 
   0   2   3     7778.31     7833.89     44.10 o 
   1   2   3    30327.39    30159.75    333.08 o 
   2   2   3     5663.23     5324.01     36.61 o 
   3   2   3    30811.16    30030.17    222.78 o 
   4   2   3     2626.68     2561.06     47.32 o 
   5   2   3     7892.24     8018.10     76.76 o 
   6   2   3     2940.35     3101.01     50.12 o 
   7   2   3       33.64       50.29     24.17 o 
   8   2   3     1185.49     1105.98     33.38 o 
   9   2   3      183.54      171.21     49.99 o 
  10   2   3      391.61      365.05     55.00 o 
  11   2   3      948.97      815.41     68.25 o 
  12   2   3      233.45      192.22    107.53 o 
  13   2   3      610.49      582.05     90.28 o 
  14   2   3      188.95      295.88     92.05 o 
  15   2   3      401.57      429.08    101.13 o 
  16   2   3        0.90       82.20     95.54 o 
  17   2   3       81.24        9.41    108.01 o 
  18   2   3        1.78       34.77    118.67 o 
 -16   3   3     1242.24     1250.68    201.44 o 
 -15   3   3       12.83      -36.14    129.16 o 
 -14   3   3     3495.42     3441.01    208.55 o 
 -13   3   3     1415.88     1456.27    193.14 o 
 -12   3   3       56.68      148.31     67.83 o 
 -11   3   3      675.39      701.84     53.41 o 
 -10   3   3     4390.37     4528.79     69.41 o 
  -9   3   3      808.06      720.67     50.85 o 
  -8   3   3      529.43      420.24     45.15 o 
  -7   3   3     3021.44     2854.24     36.29 o 
  -6   3   3     1957.35     1838.05     27.70 o 
  -5   3   3     9466.49    10081.23     68.18 o 
  -4   3   3     3196.49     2994.89     53.19 o 
  -3   3   3    30912.49    30681.47    203.60 o 
  -2   3   3     2715.04     2804.36     30.29 o 
  -1   3   3    13134.23    12486.17    125.52 o 
   0   3   3    25843.10    25319.55    172.72 o 
   1   3   3    30686.25    30324.71    243.55 o 
   2   3   3     1074.91     1011.20     19.54 o 
   3   3   3    55713.24    54300.20    377.37 o 
   4   3   3      536.15      659.42     45.92 o 
   5   3   3    14264.99    14019.76     91.63 o 
   6   3   3     1401.96     1582.17     28.48 o 
   7   3   3     6592.55     6393.03     45.01 o 
   8   3   3     1340.46     1450.43     31.20 o 
   9   3   3     6494.66     6456.94     71.43 o 
  10   3   3     2487.95     2282.15    104.73 o 
  11   3   3      812.77      746.95     74.55 o 
  12   3   3      183.68       86.33     60.83 o 
  13   3   3      117.21      107.70     70.66 o 
  14   3   3      425.11      376.25     91.28 o 
  15   3   3      608.41      575.01    107.29 o 
  16   3   3      542.22      470.32    100.09 o 
  17   3   3        5.13       36.08    120.62 o 
 -17   4   3      184.57      255.35    188.40 o 
 -16   4   3     1453.34     1418.35    224.54 o 
 -15   4   3      532.11      359.62    138.64 o 
 -14   4   3      872.04     1002.44    190.77 o 
 -13   4   3      932.94      865.58    152.85 o 
 -12   4   3     2113.28     2155.99     69.46 o 
 -11   4   3       26.78       48.69     46.82 o 
 -10   4   3     3028.25     3148.41     73.95 o 
  -9   4   3      273.88      384.21     58.36 o 
  -8   4   3     4867.46     4730.95     63.54 o 
  -7   4   3     1605.21     1790.17     55.94 o 
  -6   4   3      473.58      646.76     43.49 o 
  -5   4   3     2488.82     2865.27     45.58 o 
  -4   4   3        4.19       94.48     30.27 o 
  -3   4   3    44057.19    44430.77    264.81 o 
  -2   4   3     9433.28     9469.79     53.45 o 
  -1   4   3    34357.50    33297.76    203.24 o 
   0   4   3    26060.27    26003.81    300.84 o 
   1   4   3    13773.45    13447.91    113.65 o 
   2   4   3     4975.31     5014.56     41.95 o 
   3   4   3       23.00       54.43     20.65 o 
   4   4   3     2648.57     2711.55     44.44 o 
   5   4   3      653.97      622.39     30.73 o 
   6   4   3      159.04      278.19     32.76 o 
   7   4   3      624.86      656.54     31.43 o 
   8   4   3      363.42      447.23     36.79 o 
   9   4   3    10273.02    10524.37    142.12 o 
  10   4   3     2531.07     2524.07     72.63 o 
  11   4   3     3874.88     3768.73     87.65 o 
  12   4   3       16.76       45.50     69.91 o 
  13   4   3     1312.20     1194.35     97.40 o 
  14   4   3     1479.52     1362.20    105.16 o 
  15   4   3     2301.38     2151.04    150.73 o 
  16   4   3      269.77      178.08    122.10 o 
  17   4   3      775.68      873.19    190.01 o 
 -17   5   3     2866.70     2552.91    247.65 o 
 -16   5   3      410.73      510.11    195.51 o 
 -15   5   3      705.45      850.77    218.03 o 
 -14   5   3       79.58      109.01    129.16 o 
 -13   5   3     1884.93     1809.37    171.81 o 
 -12   5   3      185.50      189.69     66.01 o 
 -11   5   3     1493.74     1510.71     74.55 o 
 -10   5   3     1398.48     1301.57     75.34 o 
  -9   5   3     2931.38     3102.17     81.48 o 
  -8   5   3     3417.89     3396.58    148.11 o 
  -7   5   3     8447.46     8515.81     79.70 o 
  -6   5   3     9527.85     9077.02    149.89 o 
  -5   5   3     1698.80     1703.18     67.64 o 
  -4   5   3    12458.00    12643.68    101.42 o 
  -3   5   3    12918.06    12182.19    312.80 o 
  -2   5   3    28215.07    28087.80    141.97 o 
  -1   5   3     9741.62     9684.67    135.76 o 
   0   5   3      386.13      350.16     16.57 o 
   1   5   3      971.73     1045.86     20.57 o 
   2   5   3       19.60       46.58     17.80 o 
   3   5   3     2068.58     2322.43     37.37 o 
   4   5   3     9772.57    10164.07     72.38 o 
   5   5   3     7331.91     6953.73     67.16 o 
   6   5   3     6726.43     7044.13    110.18 o 
   7   5   3    14708.71    15125.76    216.70 o 
   8   5   3     1026.45      970.58     43.65 o 
   9   5   3    18423.18    18094.06    113.86 o 
  10   5   3      327.41      275.71     63.84 o 
  11   5   3      654.59      687.54     76.78 o 
  12   5   3      113.49       51.13     66.11 o 
  13   5   3      672.48      624.00     96.45 o 
  14   5   3     1812.13     1633.81    134.16 o 
  15   5   3      117.71       53.43    127.90 o 
  16   5   3      712.09      659.87    156.70 o 
  17   5   3       70.33       78.32    123.89 o 
 -17   6   3        4.86      158.78    209.73 o 
 -16   6   3     1783.84     1889.36    254.76 o 
 -15   6   3        7.15      124.42    174.78 o 
 -14   6   3      153.55      138.04    136.27 o 
 -13   6   3      899.12      803.49    133.30 o 
 -12   6   3     4057.12     4207.29    132.46 o 
 -11   6   3      184.13      132.84     62.15 o 
 -10   6   3     1432.28     1525.33     67.37 o 
  -9   6   3      527.29      575.95     60.28 o 
  -8   6   3     2804.84     2592.34     58.09 o 
  -7   6   3     1821.15     2078.17     55.02 o 
  -6   6   3     1146.44     1196.82     86.97 o 
  -5   6   3     7196.49     7593.29     71.84 o 
  -4   6   3    12930.03    14513.22    147.17 o 
  -3   6   3     4560.15     4485.26     37.33 o 
  -2   6   3    12797.19    12936.76    102.87 o 
  -1   6   3     5301.89     4980.44     45.67 o 
   0   6   3      980.49      986.10     24.03 o 
   1   6   3     7862.22     7611.89     60.49 o 
   2   6   3     8646.12     9006.29    152.47 o 
   3   6   3    16032.34    15785.88     77.64 o 
   4   6   3      132.35      245.43     36.01 o 
   5   6   3     3435.46     3691.36    104.81 o 
   6   6   3      573.58      605.35     41.44 o 
   7   6   3     5085.11     5412.02    113.50 o 
   8   6   3     7738.47     7587.09    140.66 o 
   9   6   3     1186.38     1090.17     54.86 o 
  10   6   3      258.23      272.54     63.31 o 
  11   6   3     2952.15     2835.74     89.47 o 
  12   6   3       12.04       50.42     82.35 o 
  13   6   3      543.48      539.64    106.93 o 
  14   6   3      159.06      151.22     88.44 o 
  15   6   3      181.41      126.59    117.91 o 
  16   6   3        7.59       -4.30    126.83 o 
  17   6   3      123.94       53.44    138.51 o 
 -17   7   3      434.56      335.33    227.50 o 
 -16   7   3       18.35       40.29    159.37 o 
 -15   7   3     3341.40     3602.16    278.46 o 
 -14   7   3      243.93      256.25    107.67 o 
 -13   7   3     2594.91     2497.32    145.34 o 
 -12   7   3     1772.03     1881.89    112.66 o 
 -11   7   3     5721.79     6204.30     95.21 o 
 -10   7   3      139.40      131.75     52.84 o 
  -9   7   3      996.60     1004.84     62.12 o 
  -8   7   3     1808.53     1870.89     60.81 o 
  -7   7   3     6213.03     6175.76     77.04 o 
  -6   7   3    11437.79    10855.27    137.76 o 
  -5   7   3      408.77      349.83     47.13 o 
  -4   7   3    29504.25    30141.55    198.60 o 
  -3   7   3     7164.21     7598.70     70.72 o 
  -2   7   3    33885.69    35119.45    226.72 o 
  -1   7   3      304.65      271.81     29.30 o 
   0   7   3    21406.71    21527.76    227.20 o 
   1   7   3      175.71      137.79     23.70 o 
   2   7   3     3398.60     3207.66     41.80 o 
   3   7   3       75.37       57.52     22.83 o 
   4   7   3      335.87      306.12     31.36 o 
   5   7   3    14232.90    13195.08    165.57 o 
   6   7   3      122.39      157.73     43.19 o 
   7   7   3    13379.72    12942.71    174.48 o 
   8   7   3       64.03       78.94     38.76 o 
   9   7   3    17634.28    18005.53    189.65 o 
  10   7   3     1790.66     1691.43    107.58 o 
  11   7   3       60.59       45.43     93.77 o 
  12   7   3      138.54       65.33     87.44 o 
  13   7   3      272.34      292.63    121.86 o 
  14   7   3     2815.38     2911.17    130.58 o 
  15   7   3        0.90      137.55    123.82 o 
  16   7   3      551.70      501.13    155.04 o 
  17   7   3      118.91       94.79    182.48 o 
 -17   8   3      976.45      981.71    267.20 o 
 -16   8   3        9.16      250.61    216.84 o 
 -15   8   3        4.19       97.16    152.85 o 
 -14   8   3       70.47       92.22    119.02 o 
 -13   8   3       13.29       43.48    102.33 o 
 -12   8   3     2894.69     2879.96    103.34 o 
 -11   8   3     1977.40     2119.29     82.07 o 
 -10   8   3     3029.79     3251.53     87.62 o 
  -9   8   3     2784.73     2880.71     87.77 o 
  -8   8   3     6043.68     6127.11    167.32 o 
  -7   8   3     1004.74     1027.58     93.81 o 
  -6   8   3      726.67      709.91     59.70 o 
  -5   8   3      598.49      694.48     57.74 o 
  -4   8   3       86.78      105.61     22.23 o 
  -3   8   3     7583.15     7501.54     89.18 o 
  -2   8   3      550.02      511.18     33.39 o 
  -1   8   3    13577.20    13878.63    111.08 o 
   0   8   3     5419.54     4866.40     49.30 o 
   1   8   3       45.24       61.44     24.32 o 
   2   8   3      685.54      642.15     36.25 o 
   3   8   3     7242.94     6950.32     64.74 o 
   4   8   3      551.93      384.23     25.21 o 
   5   8   3       70.80       62.27     24.22 o 
   6   8   3     3692.56     4301.19    188.11 o 
   7   8   3     1393.85     1377.82     88.77 o 
   8   8   3     6606.73     7012.65    184.68 o 
   9   8   3      129.62      115.97     76.72 o 
  10   8   3      127.68      107.40     85.66 o 
  11   8   3     1676.17     1651.54    130.05 o 
  12   8   3       94.61      124.52    101.03 o 
  13   8   3     1982.19     2004.86    140.76 o 
  14   8   3       63.56      135.02     83.64 o 
  15   8   3     1355.28     1377.86    126.64 o 
  16   8   3      194.55      317.46    174.07 o 
 -17   9   3     1704.28     1681.40    286.16 o 
 -16   9   3     1066.17     1088.35    272.53 o 
 -15   9   3      894.05      810.11    144.90 o 
 -14   9   3      437.71      482.42    134.53 o 
 -13   9   3      516.97      587.18    141.47 o 
 -12   9   3      288.69      339.24     87.52 o 
 -11   9   3      546.60      645.22     82.13 o 
 -10   9   3       23.24       18.71     61.94 o 
  -9   9   3      224.80      199.13     59.54 o 
  -8   9   3      281.11      334.10     65.88 o 
  -7   9   3     4680.60     4688.04     76.05 o 
  -6   9   3     1307.01     1173.12     67.33 o 
  -5   9   3     1014.99      861.77     49.99 o 
  -4   9   3    11799.25    11808.01     67.31 o 
  -3   9   3     2277.58     2194.53     66.38 o 
  -2   9   3     9662.84     9632.92     98.26 o 
  -1   9   3    11385.85    12098.17    133.54 o 
   0   9   3     5283.30     5673.31     50.59 o 
   1   9   3      141.25      137.76     29.08 o 
   2   9   3      567.42      740.35     40.03 o 
   3   9   3     5003.70     4628.84     68.96 o 
   4   9   3     2990.86     3217.80     49.76 o 
   5   9   3     7045.62     6815.27    110.79 o 
   6   9   3        2.34      148.98     76.43 o 
   7   9   3     6058.53     6205.70    244.39 o 
   8   9   3      211.75      309.25     61.39 o 
   9   9   3     9535.07     9636.03    163.33 o 
  10   9   3     4039.63     3792.98    123.58 o 
  11   9   3     1415.43     1352.67    117.57 o 
  12   9   3      110.96      126.38     95.30 o 
  13   9   3     1412.69     1390.89    126.76 o 
  14   9   3     1810.84     1761.65    125.99 o 
  15   9   3      112.80      122.86    106.05 o 
  16   9   3      737.52      718.04    249.43 o 
 -16  10   3      586.71      590.68    257.72 o 
 -15  10   3      377.25      344.29    128.55 o 
 -14  10   3       46.38       58.23    121.84 o 
 -13  10   3       90.71       76.66    122.86 o 
 -12  10   3       66.03      233.69    105.86 o 
 -11  10   3     3652.32     3954.00     98.26 o 
 -10  10   3      505.12      405.78     63.31 o 
  -9  10   3        2.40        0.30     56.34 o 
  -8  10   3     2670.12     3049.08     78.09 o 
  -7  10   3       19.93       55.16     47.93 o 
  -6  10   3      584.03      552.92     65.67 o 
  -5  10   3       69.75      141.31     48.34 o 
  -4  10   3       50.72      111.21     52.36 o 
  -3  10   3     1338.92     1452.62     41.75 o 
  -2  10   3     4622.79     4303.46    100.82 o 
  -1  10   3     3086.83     2772.66     49.66 o 
   0  10   3     4301.26     4334.50     79.09 o 
   1  10   3      118.51      189.19     31.61 o 
   2  10   3     4716.57     5030.70     97.23 o 
   3  10   3     7723.86     7948.73     87.06 o 
   4  10   3     4030.17     4090.10     57.73 o 
   5  10   3       10.59       -2.24     47.95 o 
   6  10   3     3489.02     3669.81     96.35 o 
   7  10   3     3119.38     2999.94    150.19 o 
   8  10   3     2356.07     2309.21    105.27 o 
   9  10   3     3836.21     4105.53    139.74 o 
  10  10   3     1477.21     1384.40    123.24 o 
  11  10   3      147.93       88.39    101.06 o 
  12  10   3      623.38      701.26    131.25 o 
  13  10   3      279.36      348.62    112.61 o 
  14  10   3      359.35      439.11    123.48 o 
  15  10   3      831.41      723.72    113.26 o 
  16  10   3      442.82      583.57    254.17 o 
 -16  11   3        3.04       46.21    232.84 o 
 -15  11   3     1047.21      862.65    163.04 o 
 -14  11   3      281.52      211.44    135.31 o 
 -13  11   3      709.41      594.49    115.05 o 
 -12  11   3      237.35      158.06     89.56 o 
 -11  11   3       53.15       98.68     80.05 o 
 -10  11   3     1141.88     1077.16     85.69 o 
  -9  11   3        5.95       88.85     61.02 o 
  -8  11   3       97.79      149.56     61.59 o 
  -7  11   3     2469.42     2291.63    112.28 o 
  -6  11   3     5523.29     5719.66    280.83 o 
  -5  11   3        5.60      183.78     64.81 o 
  -4  11   3     3036.38     2737.15     98.03 o 
  -3  11   3     3237.67     3234.79     51.43 o 
  -2  11   3     7524.77     7859.23    104.50 o 
  -1  11   3      951.49     1018.75     48.45 o 
   0  11   3     2855.11     2780.13     58.62 o 
   1  11   3       29.96       29.49     37.19 o 
   2  11   3     5574.91     6052.42     72.53 o 
   3  11   3       14.97       14.38     30.82 o 
   4  11   3      828.91      805.36     55.09 o 
   5  11   3     2892.93     2939.76     88.34 o 
   6  11   3      187.45       89.10     73.02 o 
   7  11   3     5954.29     6436.55    143.47 o 
   8  11   3      727.22      855.31    113.16 o 
   9  11   3      816.83      780.15    111.38 o 
  10  11   3     1864.74     1772.07    120.77 o 
  11  11   3      350.94      301.72    101.69 o 
  12  11   3        7.25      156.48     95.79 o 
  13  11   3      201.82      140.20    104.92 o 
  14  11   3        6.54      -15.72    105.61 o 
  15  11   3      385.35      313.59    132.02 o 
  16  11   3        9.77      149.89    178.33 o 
 -15  12   3        9.93       15.21    141.50 o 
 -14  12   3      421.08      205.51    130.15 o 
 -13  12   3      186.04      214.30    108.11 o 
 -12  12   3     1777.80     1922.51    124.39 o 
 -11  12   3        0.74       47.05     70.75 o 
 -10  12   3       19.80       11.69     73.06 o 
  -9  12   3      318.46      300.12     74.20 o 
  -8  12   3     7263.26     8242.93    127.60 o 
  -7  12   3      275.27      326.58     98.21 o 
  -6  12   3       60.98       93.20     69.80 o 
  -5  12   3     5773.09     6234.47    172.04 o 
  -4  12   3      510.65      552.44     66.82 o 
  -3  12   3        5.84       26.58     46.97 o 
  -2  12   3     1332.28     1273.99     56.65 o 
  -1  12   3     7183.41     7490.44     79.97 o 
   0  12   3     1897.20     2130.84     60.04 o 
   1  12   3     2103.37     2223.40     58.62 o 
   2  12   3       83.46       68.02     41.10 o 
   3  12   3     3287.35     3372.01     54.41 o 
   4  12   3     3441.37     3540.84     70.25 o 
   5  12   3      326.88      330.43     53.82 o 
   6  12   3       30.32       97.02     68.28 o 
   7  12   3      657.48      522.70     82.98 o 
   8  12   3     1061.29      948.00     95.66 o 
   9  12   3      198.89      150.85     98.12 o 
  10  12   3      235.81      203.08     83.77 o 
  11  12   3      372.35      422.16     97.63 o 
  12  12   3      143.84      169.66     98.47 o 
  13  12   3      280.83      240.19    116.97 o 
  14  12   3       14.73      -17.14     97.85 o 
  15  12   3      153.68      204.00    117.92 o 
 -15  13   3       46.58       71.38    139.67 o 
 -14  13   3      640.15      746.68    162.50 o 
 -13  13   3       55.83      119.75    133.91 o 
 -12  13   3       11.59       11.05     82.24 o 
 -11  13   3       16.43       59.03     90.18 o 
 -10  13   3      132.96       68.18     79.69 o 
  -9  13   3      259.19      203.60     82.87 o 
  -8  13   3      335.21      297.17     79.67 o 
  -7  13   3       81.78      152.27     92.80 o 
  -6  13   3     4387.68     4658.16    106.74 o 
  -5  13   3      646.49      518.89     71.80 o 
  -4  13   3        1.54       87.35     59.43 o 
  -3  13   3     1435.42     1231.08     71.00 o 
  -2  13   3     1101.86     1061.95     52.77 o 
  -1  13   3     1137.70     1033.09     60.02 o 
   0  13   3     1504.63     1665.71     63.97 o 
   1  13   3      143.68      168.22     52.99 o 
   2  13   3        0.87       28.19     40.90 o 
   3  13   3      450.61      459.97     71.07 o 
   4  13   3     3503.26     3852.41     96.83 o 
   5  13   3      813.98      753.43     65.52 o 
   6  13   3       20.18       99.31     59.49 o 
   7  13   3     1131.47     1062.92     82.81 o 
   8  13   3      146.11      146.11     80.77 o 
   9  13   3     1631.60     1681.54    103.14 o 
  10  13   3       39.20       60.87     94.37 o 
  11  13   3      648.56      630.98    108.78 o 
  12  13   3      803.09      758.21    121.22 o 
  13  13   3      240.90      167.10    105.98 o 
  14  13   3      568.48      410.67    119.97 o 
  15  13   3      430.93      277.86    193.14 o 
 -14  14   3      389.63      437.75    145.09 o 
 -13  14   3        5.33       64.73    144.41 o 
 -12  14   3      437.81      320.65    126.68 o 
 -11  14   3      783.50      754.04    116.36 o 
 -10  14   3      282.93      137.47    103.69 o 
  -9  14   3      127.54       52.94     76.53 o 
  -8  14   3      503.50      571.83     82.91 o 
  -7  14   3      817.35      636.74    114.89 o 
  -6  14   3      794.19      687.94     84.69 o 
  -5  14   3       17.88       65.53     61.32 o 
  -4  14   3     2661.60     2739.72     96.45 o 
  -3  14   3       20.02       24.32     56.59 o 
  -2  14   3      125.37      207.02     73.77 o 
  -1  14   3      315.44      291.58     58.04 o 
   0  14   3     1714.25     1740.93     66.45 o 
   1  14   3     1093.01     1119.38     65.45 o 
   2  14   3      262.91      275.11     51.05 o 
   3  14   3     3000.88     3230.64    130.28 o 
   4  14   3      365.64      368.20     77.35 o 
   5  14   3      851.24      774.97     76.51 o 
   6  14   3       30.61       19.03     75.45 o 
   7  14   3      421.38      425.91     74.98 o 
   8  14   3       99.27       85.16     81.53 o 
   9  14   3      104.81       87.99     82.14 o 
  10  14   3      121.91      118.60     86.84 o 
  11  14   3      185.15      130.72    110.40 o 
  12  14   3      769.99      650.35    120.97 o 
  13  14   3      540.94      472.67    119.31 o 
  14  14   3      259.16      202.72    114.25 o 
 -13  15   3      179.04      128.31    138.16 o 
 -12  15   3        0.94       92.91    151.36 o 
 -11  15   3      986.34     1059.30    115.70 o 
 -10  15   3      272.27      263.63     97.12 o 
  -9  15   3      186.70      183.44     91.45 o 
  -8  15   3      812.50      644.14    115.48 o 
  -7  15   3     1356.07     1209.84    136.57 o 
  -6  15   3      118.67       64.93     73.96 o 
  -5  15   3      162.37      107.48     69.80 o 
  -4  15   3     1352.31     1350.20     93.24 o 
  -3  15   3     1836.44     1851.29     84.52 o 
  -2  15   3     1392.71     1554.95    103.28 o 
  -1  15   3        6.83       51.03     32.63 o 
   0  15   3      373.08      382.93     61.46 o 
   1  15   3      310.85      478.84     69.18 o 
   2  15   3      344.34      228.08     77.63 o 
   3  15   3      434.98      353.64     75.55 o 
   4  15   3       83.42      190.18     75.24 o 
   5  15   3      336.33      268.50     83.50 o 
   6  15   3     1861.01     2042.42    100.34 o 
   7  15   3       85.95      117.98    105.22 o 
   8  15   3       74.88       84.57    104.99 o 
   9  15   3        1.24       13.27     88.99 o 
  10  15   3       16.63       43.28     99.50 o 
  11  15   3       97.10        3.09    100.23 o 
  12  15   3      575.92      598.06    119.63 o 
  13  15   3      153.32      100.00    113.03 o 
  14  15   3       38.35      -68.73    188.40 o 
 -12  16   3       78.47       61.89    139.23 o 
 -11  16   3      310.54      316.07    137.87 o 
 -10  16   3      457.28      475.80     99.03 o 
  -9  16   3      404.33      469.14    100.48 o 
  -8  16   3       62.16       73.36    104.80 o 
  -7  16   3       77.38       66.19    107.63 o 
  -6  16   3      798.83      719.29     96.78 o 
  -5  16   3      151.52      271.59     94.64 o 
  -4  16   3      119.86      177.19     83.37 o 
  -3  16   3      965.20      929.12     95.95 o 
  -2  16   3      519.20      446.09     90.58 o 
  -1  16   3       35.35      121.64     71.92 o 
   0  16   3      261.30      351.82     61.98 o 
   1  16   3     1841.16     1972.55     75.91 o 
   2  16   3      578.00      667.95     94.15 o 
   3  16   3      192.41      260.70     82.77 o 
   4  16   3      437.49      369.95     90.23 o 
   5  16   3       18.98        4.04     76.49 o 
   6  16   3     1316.72     1383.15    115.13 o 
   7  16   3       98.74      -36.78    105.06 o 
   8  16   3       45.34       68.14    122.37 o 
   9  16   3      441.86      376.71    115.13 o 
  10  16   3     1202.56     1255.52    149.77 o 
  11  16   3      113.23       74.48    114.86 o 
  12  16   3       24.08       46.96    117.29 o 
  13  16   3      198.13       28.44    188.40 o 
 -12  17   3       95.21       74.06    177.74 o 
 -11  17   3      894.34     1164.92    190.79 o 
 -10  17   3       29.38       78.60    103.64 o 
  -9  17   3     2073.54     2443.82    136.68 o 
  -8  17   3        2.88       54.37    123.11 o 
  -7  17   3      125.59      239.90    128.39 o 
  -6  17   3       12.66       54.81     82.54 o 
  -5  17   3      165.49      179.82     93.50 o 
  -4  17   3     2398.57     2373.80    113.92 o 
  -3  17   3      230.99      266.27     82.57 o 
  -2  17   3     1564.23     1790.11    110.92 o 
  -1  17   3       35.32       13.92     73.81 o 
   0  17   3     1997.73     2039.72     94.21 o 
   1  17   3      808.11      906.12    113.75 o 
   2  17   3        2.38       33.94     64.15 o 
   3  17   3        3.98       16.29     76.70 o 
   4  17   3       16.76       89.27     77.56 o 
   5  17   3      129.91      149.41     83.91 o 
   6  17   3      161.00      213.85     97.32 o 
   7  17   3      606.78      579.86    147.04 o 
   8  17   3       31.99       27.33    110.48 o 
   9  17   3      536.77      425.01    160.56 o 
  10  17   3       13.60      -20.62    132.09 o 
  11  17   3     1088.83     1217.37    150.78 o 
 -11  18   3      130.51      153.45    216.84 o 
 -10  18   3     1909.12     1918.45    155.56 o 
  -9  18   3      462.95      440.93    116.63 o 
  -8  18   3       21.62       86.22    125.52 o 
  -7  18   3      473.61      628.07    161.45 o 
  -6  18   3      106.98      173.13     94.64 o 
  -5  18   3     1317.60     1375.29    113.74 o 
  -4  18   3      164.07      142.41     96.55 o 
  -3  18   3       57.10      139.86     79.75 o 
  -2  18   3     1656.03     1405.77    117.91 o 
  -1  18   3     1206.44     1042.83    100.18 o 
   0  18   3      421.68      475.13    105.62 o 
   1  18   3        9.37       55.21     82.30 o 
   2  18   3     1054.00      996.16     97.65 o 
   3  18   3       94.71       69.24     81.35 o 
   4  18   3       43.54      100.32     84.64 o 
   5  18   3      419.90      366.39    102.70 o 
   6  18   3     2565.27     2599.91    133.43 o 
   7  18   3        8.57       25.74    114.00 o 
   8  18   3      138.12      191.18    135.88 o 
   9  18   3        0.92      -15.93    140.42 o 
  10  18   3     1291.02     1090.67    160.18 o 
 -10  19   3      255.78      439.01    202.03 o 
  -9  19   3      172.10      249.77    109.10 o 
  -8  19   3     3118.29     3327.83    201.85 o 
  -7  19   3      774.30      890.22    157.70 o 
  -6  19   3      273.81      234.89    102.87 o 
  -5  19   3      680.46      719.87    107.93 o 
  -4  19   3     3592.81     3963.19    143.92 o 
  -3  19   3        6.17       25.30     81.55 o 
  -2  19   3      569.28      605.55    101.83 o 
  -1  19   3     1284.34     1246.74    119.82 o 
   0  19   3     4339.70     4823.50    173.34 o 
   1  19   3      296.03      452.66    132.60 o 
   2  19   3      277.49      372.29     86.16 o 
   3  19   3     1419.91     1377.39    122.74 o 
   4  19   3     3428.00     3755.18    138.71 o 
   5  19   3      473.45      451.16    116.68 o 
   6  19   3       28.21       80.03     96.47 o 
   7  19   3     1382.04     1214.02    175.08 o 
   8  19   3      591.21      635.61    154.30 o 
   9  19   3       25.31       88.08    138.07 o 
 -10  20   3     2015.15     2349.70    282.60 o 
  -9  20   3      130.45      174.78    219.21 o 
  -8  20   3       10.18       32.10    132.36 o 
  -7  20   3       28.78       62.46    129.57 o 
  -6  20   3      699.10      898.22    172.75 o 
  -5  20   3       34.99      173.10    101.20 o 
  -4  20   3      680.22      716.47    114.70 o 
  -3  20   3      564.77      511.56    103.56 o 
  -2  20   3        3.75       50.10     92.65 o 
  -1  20   3      374.48      183.44    129.00 o 
   0  20   3      775.92      584.32    146.64 o 
   1  20   3     3013.47     2990.85    158.18 o 
   2  20   3      514.57      451.83    149.30 o 
   3  20   3        6.54      -12.81     85.91 o 
   4  20   3      388.09      212.98    101.81 o 
   5  20   3      795.33      727.91    131.88 o 
   6  20   3     1229.86     1330.90    150.34 o 
   7  20   3      734.91      746.78    160.75 o 
   8  20   3       84.20       94.92    139.80 o 
  -7  21   3       40.69       26.04    153.25 o 
  -6  21   3      110.32      212.56    153.84 o 
  -5  21   3       45.54       53.55    145.44 o 
  -4  21   3     2086.12     2099.21    146.83 o 
  -3  21   3       30.87       91.49    112.04 o 
  -2  21   3     1019.96      855.33    153.50 o 
  -1  21   3       33.58       42.03    158.29 o 
   0  21   3      555.48      606.36    149.33 o 
   1  21   3     1825.87     2139.48    166.62 o 
   2  21   3       23.42       83.09    126.73 o 
   3  21   3      710.22      768.94    129.33 o 
   4  21   3      193.61      267.27    106.31 o 
   5  21   3      577.22      644.57    117.18 o 
   6  21   3       50.57        7.72    107.34 o 
   7  21   3     1331.48     1148.42    167.83 o 
  -6  22   3       85.93       40.88    216.25 o 
  -5  22   3      319.73      306.89    212.10 o 
  -4  22   3      277.45      178.46    111.02 o 
  -3  22   3     3961.03     4847.91    204.22 o 
  -2  22   3       95.18       58.36    137.76 o 
  -1  22   3      176.96       73.79    135.41 o 
   0  22   3      158.22       90.75    153.12 o 
   1  22   3      472.86      528.22    163.52 o 
   2  22   3      787.40      876.02    157.56 o 
   3  22   3      214.26      117.47    124.96 o 
   4  22   3        5.55       89.46    100.62 o 
   5  22   3     1044.27      803.94    130.42 o 
   6  22   3      918.03      848.42    163.10 o 
  -5  23   3      646.77      684.88    229.28 o 
  -4  23   3     2204.37     2664.89    301.56 o 
  -3  23   3       17.10       46.21    215.66 o 
  -2  23   3     1388.13     1084.79    244.69 o 
  -1  23   3      587.96      414.13    181.89 o 
   0  23   3      132.16      256.18    145.63 o 
   1  23   3       43.61       67.20    130.29 o 
   2  23   3       11.25       46.64    135.42 o 
   5  23   3     1540.79     1366.81    264.83 o 
 -15   0   4       76.49      -23.70    119.08 o 
 -14   0   4     1856.01     2043.99    178.33 o 
 -13   0   4     3215.28     3112.19    171.81 o 
 -12   0   4      412.52      406.48     88.51 o 
 -11   0   4    19799.26    19617.88    184.71 o 
 -10   0   4     3755.22     4003.11    184.85 o 
  -9   0   4    25763.44    26216.68    244.30 o 
  -8   0   4      494.60      370.95     99.53 o 
  -7   0   4     3623.95     3378.41     62.69 o 
  -6   0   4     1437.67     1463.79     54.59 o 
  -5   0   4    11248.11    11524.19    107.53 o 
  -4   0   4     5811.51     6051.04     50.24 o 
  -3   0   4     8472.03     7930.72     60.81 o 
  -2   0   4     8340.71     8260.42     63.67 o 
  -1   0   4      692.88      568.92     25.09 o 
   1   0   4    14520.61    14645.73    328.82 o 
   2   0   4    76497.52    74258.85   1395.84 o 
   3   0   4      942.30      930.23     44.73 o 
   4   0   4    37066.16    35520.15    248.54 o 
   5   0   4     3498.70     2769.46    133.71 o 
   6   0   4    22912.29    21795.99    414.32 o 
   7   0   4     7229.26     7067.11     80.10 o 
   8   0   4      118.42      185.33     37.77 o 
   9   0   4       81.61       77.42     60.06 o 
  10   0   4     1088.02     1184.66     97.46 o 
  11   0   4     2244.31     1887.58    150.48 o 
  12   0   4     2082.75     2017.33    156.41 o 
  13   0   4     7041.88     6557.94    215.66 o 
  14   0   4     1168.09      833.00    129.75 o 
  15   0   4     2133.12     2512.63    153.02 o 
  16   0   4     1517.38     1551.05    171.05 o 
  17   0   4     2412.90     2411.87    231.36 o 
  18   0   4     1042.10      940.30    173.12 o 
 -15   1   4     4441.41     5296.00    212.10 o 
 -14   1   4     1467.49     1236.14    116.83 o 
 -13   1   4     3253.86     3334.23     93.45 o 
 -12   1   4      191.07      252.10     68.89 o 
 -11   1   4     1738.90     1495.25     71.42 o 
 -10   1   4     2902.85     2881.74     63.00 o 
  -9   1   4       45.91      126.85     43.73 o 
  -8   1   4     6146.19     6436.08     54.69 o 
  -7   1   4     1332.77     1216.49     34.17 o 
  -6   1   4     2638.51     2232.40     39.28 o 
  -5   1   4        1.10       64.16     21.73 o 
  -4   1   4    20606.70    19552.07    131.52 o 
  -3   1   4     1186.63     1164.31     35.72 o 
  -2   1   4    32027.97    30439.83    336.75 o 
  -1   1   4     1271.85     1441.86     30.10 o 
   0   1   4     9925.77     9765.43    106.78 o 
   1   1   4    14840.49    15305.70    207.81 o 
   2   1   4     1725.23     1675.39     27.54 o 
   3   1   4      674.36      498.47     37.88 o 
   4   1   4       10.32       61.24     21.86 o 
   5   1   4     4519.07     4331.67     30.46 o 
   6   1   4    17744.67    18121.51    147.03 o 
   7   1   4     5000.56     4507.30     54.29 o 
   8   1   4     3376.37     3113.40     52.82 o 
   9   1   4     1415.02     1284.48     48.62 o 
  10   1   4     1018.07     1093.28     69.20 o 
  11   1   4     4206.56     4257.01     87.10 o 
  12   1   4     5136.75     4913.89    123.64 o 
  13   1   4       22.79       10.80     85.32 o 
  14   1   4     1901.78     1756.53    112.35 o 
  15   1   4      264.61      171.27    104.64 o 
  16   1   4     2713.85     2808.96    137.75 o 
  17   1   4      786.24      921.58    117.16 o 
  18   1   4      419.83      470.48    115.23 o 
 -15   2   4      739.44      615.57    170.63 o 
 -14   2   4     1284.97     1466.89    121.10 o 
 -13   2   4     4130.24     4480.54    129.74 o 
 -12   2   4     2157.66     1850.40    124.74 o 
 -11   2   4      225.32      205.63     51.56 o 
 -10   2   4     1651.76     1501.31     55.79 o 
  -9   2   4     9102.94     9196.07     83.05 o 
  -8   2   4      135.64      118.28     30.74 o 
  -7   2   4      878.64     1081.49     35.17 o 
  -6   2   4      153.59      224.03     26.58 o 
  -5   2   4      105.03      145.69     25.92 o 
  -4   2   4      761.77      767.52     31.84 o 
  -3   2   4      779.03      808.05     27.35 o 
  -2   2   4   115816.23   120898.39   1098.43 o 
  -1   2   4     5613.02     5722.35     68.31 o 
   0   2   4    24186.98    22649.82     73.52 o 
   1   2   4    46695.61    46022.15    381.68 o 
   2   2   4    52296.77    50059.92    410.72 o 
   3   2   4    20472.22    20262.21    330.70 o 
   4   2   4     2066.22     1702.13     24.85 o 
   5   2   4     1849.96     1977.55     39.18 o 
   6   2   4    15028.55    14663.84    113.56 o 
   7   2   4      159.43      144.38     25.95 o 
   8   2   4      401.39      457.91     27.42 o 
   9   2   4       43.65       33.02     34.82 o 
  10   2   4     4165.90     4221.74     82.20 o 
  11   2   4     3314.42     3207.40     74.67 o 
  12   2   4      126.20      152.07     74.22 o 
  13   2   4     4306.50     4332.90    122.63 o 
  14   2   4      411.77      334.31     85.18 o 
  15   2   4     4213.49     5088.15    200.27 o 
  16   2   4       14.51       56.79     98.55 o 
  17   2   4      888.96      919.23    131.71 o 
  18   2   4       22.22       -7.11    250.02 o 
 -16   3   4      431.84      338.29    183.07 o 
 -15   3   4      157.30      266.01    124.42 o 
 -14   3   4      221.89      229.87    142.78 o 
 -13   3   4      422.06      399.53    102.03 o 
 -12   3   4      116.94      131.70     66.06 o 
 -11   3   4     3628.01     3523.10     74.40 o 
 -10   3   4       87.53      123.53     50.95 o 
  -9   3   4       12.77       31.31     41.76 o 
  -8   3   4     1522.14     1538.36     54.62 o 
  -7   3   4     1393.98     1400.14     35.98 o 
  -6   3   4     1420.74     1229.51     36.33 o 
  -5   3   4      295.16      403.16     38.44 o 
  -4   3   4    46831.87    45568.45    126.61 o 
  -3   3   4    46972.59    46859.02    234.74 o 
  -2   3   4    40168.96    39367.93    204.03 o 
  -1   3   4     3362.83     3353.30     40.11 o 
   0   3   4    76073.21    76842.62    885.36 o 
   1   3   4      684.35      744.88     18.80 o 
   2   3   4     3522.18     3136.37     33.81 o 
   3   3   4     1462.80     1590.55     31.22 o 
   4   3   4     5692.68     5307.14     48.99 o 
   5   3   4     1261.02     1171.01     22.93 o 
   6   3   4     4848.69     4648.98     42.75 o 
   7   3   4     7392.35     7819.37    108.81 o 
   8   3   4     1338.19     1131.45     33.52 o 
   9   3   4     2781.20     2770.19     75.32 o 
  10   3   4      195.15      191.76     52.22 o 
  11   3   4     5017.32     4815.18     82.27 o 
  12   3   4      190.70      167.99     57.81 o 
  13   3   4      381.86      365.53     87.78 o 
  14   3   4      435.10      383.48     97.03 o 
  15   3   4      207.09      183.15     94.20 o 
  16   3   4     1480.62     1641.98    127.47 o 
  17   3   4     1507.41     1681.11    170.88 o 
 -16   4   4      768.26      773.16    177.15 o 
 -15   4   4        0.95      -14.22    149.89 o 
 -14   4   4      343.61      327.63    149.89 o 
 -13   4   4      187.68      205.40    106.05 o 
 -12   4   4     1093.49     1092.39     71.50 o 
 -11   4   4      132.98      152.29     57.75 o 
 -10   4   4    12273.99    12532.68    128.04 o 
  -9   4   4     8071.10     8276.38    113.56 o 
  -8   4   4      812.38      862.89     53.79 o 
  -7   4   4     3957.36     4505.08     62.61 o 
  -6   4   4     3986.66     4616.06     57.28 o 
  -5   4   4    15286.75    16159.48    187.70 o 
  -4   4   4     6732.94     6961.54     68.15 o 
  -3   4   4     9708.67    10319.77    118.05 o 
  -2   4   4    24595.53    24044.13    135.30 o 
  -1   4   4    15727.93    15966.11    110.00 o 
   0   4   4    10431.85    10862.84     66.28 o 
   1   4   4      211.09      222.84     21.51 o 
   2   4   4    32766.67    30883.90    244.11 o 
   3   4   4        0.33       48.39     22.83 o 
   4   4   4        9.89       40.80     24.68 o 
   5   4   4      164.58      227.46     35.68 o 
   6   4   4    18979.45    19290.77    207.09 o 
   7   4   4     7288.22     7650.47     48.68 o 
   8   4   4      461.11      471.16     36.48 o 
   9   4   4      220.39      143.19     53.38 o 
  10   4   4       46.18       87.97     58.33 o 
  11   4   4      235.98      213.55     61.41 o 
  12   4   4      681.81      638.70     68.96 o 
  13   4   4     1713.98     1593.32    104.12 o 
  14   4   4        8.01      -12.14     84.56 o 
  15   4   4      331.86      490.66    145.24 o 
  16   4   4      410.82      476.59    152.07 o 
  17   4   4      779.37      756.77    146.33 o 
 -16   5   4      519.30      457.97    194.92 o 
 -15   5   4      251.21      283.79    192.55 o 
 -14   5   4      194.81      272.53    129.16 o 
 -13   5   4      245.32      185.81    113.38 o 
 -12   5   4       10.66       39.72     64.02 o 
 -11   5   4     3210.09     3333.75    125.28 o 
 -10   5   4      908.76      788.26     58.40 o 
  -9   5   4     2003.79     2364.79     65.02 o 
  -8   5   4     4313.33     4656.36     75.45 o 
  -7   5   4     3036.83     2901.08     58.87 o 
  -6   5   4      105.56       84.27     39.63 o 
  -5   5   4        6.17       67.89     35.32 o 
  -4   5   4     6322.17     5956.80     66.44 o 
  -3   5   4     9336.59     9634.33    105.60 o 
  -2   5   4    11199.44    11008.42     59.69 o 
  -1   5   4    41903.91    41242.44    468.88 o 
   0   5   4       75.23      189.57     19.65 o 
   1   5   4      771.23      697.64     21.22 o 
   2   5   4      241.01      253.44     23.78 o 
   3   5   4     1135.04     1006.38     29.98 o 
   4   5   4     1708.12     1648.69     52.47 o 
   5   5   4     9137.41     9008.20     93.13 o 
   6   5   4     3407.04     3462.70     58.83 o 
   7   5   4     4914.19     4820.15     56.09 o 
   8   5   4     8850.90     8751.42     67.29 o 
   9   5   4     2276.01     2253.16     57.97 o 
  10   5   4      621.79      548.28     65.49 o 
  11   5   4      113.79      174.44     58.41 o 
  12   5   4      624.87      501.97     62.29 o 
  13   5   4      765.98      624.05     74.83 o 
  14   5   4      341.98      341.19    105.72 o 
  15   5   4      306.59      240.60    111.90 o 
  16   5   4      136.52      105.97    124.67 o 
  17   5   4      574.43      674.43    246.17 o 
 -17   6   4        0.85      -33.77    170.04 o 
 -16   6   4      389.55      292.68    213.29 o 
 -15   6   4       41.74      103.09    178.33 o 
 -14   6   4     1877.32     1758.42    169.44 o 
 -13   6   4     2824.55     2940.12    115.27 o 
 -12   6   4      177.65      177.98     60.97 o 
 -11   6   4      135.50      245.92     60.56 o 
 -10   6   4     1619.03     1665.17     80.59 o 
  -9   6   4     2441.34     2518.38    125.67 o 
  -8   6   4     2527.43     2574.01     65.43 o 
  -7   6   4       18.90      139.71     46.80 o 
  -6   6   4     4998.33     5181.88    153.75 o 
  -5   6   4     1602.34     1668.13     42.91 o 
  -4   6   4     3402.62     4053.88     51.33 o 
  -3   6   4     5750.83     5933.19     61.94 o 
  -2   6   4     1497.79     1411.19     31.58 o 
  -1   6   4        2.08       34.27     16.42 o 
   0   6   4    13022.05    12940.37    259.88 o 
   1   6   4     9365.83     9590.34     73.62 o 
   2   6   4    13463.42    13701.53    113.48 o 
   3   6   4     1737.25     1831.07     32.80 o 
   4   6   4       13.25       32.91     25.00 o 
   5   6   4       50.99       98.98     34.48 o 
   6   6   4      341.63      370.42     43.35 o 
   7   6   4       14.69       79.55     36.91 o 
   8   6   4       97.95      100.12     34.15 o 
   9   6   4      119.03      116.09     44.78 o 
  10   6   4     1489.16     1495.92    116.04 o 
  11   6   4      159.98      186.41     61.33 o 
  12   6   4     3917.39     3981.48    115.43 o 
  13   6   4     2712.16     2679.41    113.32 o 
  14   6   4      145.42       52.92     88.88 o 
  15   6   4       91.81      -45.71    115.60 o 
  16   6   4       61.92      100.49    128.08 o 
  17   6   4       41.17        9.32    136.03 o 
 -17   7   4      556.06      455.01    231.06 o 
 -16   7   4       39.80       75.83    188.99 o 
 -15   7   4        0.65       50.36    180.70 o 
 -14   7   4     1086.93      831.22    203.81 o 
 -13   7   4       61.29        9.33     80.92 o 
 -12   7   4        1.98       56.58     65.82 o 
 -11   7   4        2.52       68.55     53.76 o 
 -10   7   4       25.81       48.66     58.02 o 
  -9   7   4      179.73      174.85     62.55 o 
  -8   7   4      493.94      467.70     64.30 o 
  -7   7   4      214.38      314.95     53.93 o 
  -6   7   4     3342.19     3666.98    105.52 o 
  -5   7   4     3645.39     3875.48     59.02 o 
  -4   7   4     5531.29     5240.02    180.18 o 
  -3   7   4     5183.45     5177.28     45.04 o 
  -2   7   4       30.62       71.52     25.46 o 
  -1   7   4     3796.50     4128.39     83.37 o 
   0   7   4       61.09      104.88     23.48 o 
   1   7   4     2490.66     2540.47     47.16 o 
   2   7   4     1483.79     1386.33     27.83 o 
   3   7   4     1119.13     1238.52     32.34 o 
   4   7   4     2999.72     2791.28     43.53 o 
   5   7   4      198.29      210.61     31.16 o 
   6   7   4     1219.73     1262.03     69.24 o 
   7   7   4      259.54      488.86     54.75 o 
   8   7   4       67.28      125.06     42.88 o 
   9   7   4     2385.68     2284.17    163.22 o 
  10   7   4     1774.69     1716.59     97.58 o 
  11   7   4      907.88      787.84     75.90 o 
  12   7   4      163.11      125.12     71.03 o 
  13   7   4       23.42        7.40     82.32 o 
  14   7   4      238.27      194.11     95.86 o 
  15   7   4      201.83      309.46    139.35 o 
  16   7   4      187.38      181.54    141.79 o 
  17   7   4       77.77      103.09    175.96 o 
 -17   8   4        1.87      -10.66    216.84 o 
 -16   8   4      338.66      503.59    207.95 o 
 -15   8   4     1355.83     1429.01    229.28 o 
 -14   8   4      568.15      669.02    147.76 o 
 -13   8   4      217.73      161.20     87.68 o 
 -12   8   4       77.00       54.64     66.43 o 
 -11   8   4    10208.75    10600.04    118.00 o 
 -10   8   4        2.85       35.71     54.27 o 
  -9   8   4       51.79       96.35     50.25 o 
  -8   8   4       59.87       38.42     48.22 o 
  -7   8   4     1430.75     1376.26     60.99 o 
  -6   8   4     2901.95     2934.68     59.92 o 
  -5   8   4       11.61       21.99     44.63 o 
  -4   8   4        9.22      104.94     25.53 o 
  -3   8   4     1176.61     1171.36     34.92 o 
  -2   8   4      339.20      392.99     33.35 o 
  -1   8   4     1013.53     1146.71     44.17 o 
   0   8   4       93.90      105.62     26.18 o 
   1   8   4      499.16      613.32     31.29 o 
   2   8   4       12.16       72.67     21.53 o 
   3   8   4     1276.26     1478.75     82.52 o 
   4   8   4       23.71       27.99     25.61 o 
   5   8   4        0.34       59.96     28.77 o 
   6   8   4     2726.60     2653.11     53.03 o 
   7   8   4      915.46      862.14     79.25 o 
   8   8   4     4518.98     4676.43     85.79 o 
   9   8   4      946.90      884.56    189.59 o 
  10   8   4      987.23      952.66     82.57 o 
  11   8   4       65.21       81.20     69.38 o 
  12   8   4      142.67      128.33     86.13 o 
  13   8   4      793.92      794.65    104.72 o 
  14   8   4        1.76       16.46     88.33 o 
  15   8   4        0.30      -48.06    109.26 o 
  16   8   4      133.35       48.43    142.46 o 
 -17   9   4      842.35      642.82    214.47 o 
 -16   9   4       57.41       30.22    202.03 o 
 -15   9   4      446.54      284.94    131.81 o 
 -14   9   4     1273.92     1011.80    252.09 o 
 -13   9   4       65.99      102.20     93.68 o 
 -12   9   4       45.94      128.22     71.77 o 
 -11   9   4      878.86      768.08     72.43 o 
 -10   9   4      808.58      806.71     76.38 o 
  -9   9   4      549.89      460.81     57.95 o 
  -8   9   4       26.66       52.11     48.91 o 
  -7   9   4      143.24      271.77     56.94 o 
  -6   9   4     1522.22     1726.63     64.84 o 
  -5   9   4      157.42      188.57     44.09 o 
  -4   9   4      950.33      930.53     32.53 o 
  -3   9   4     1377.84     1700.28     42.08 o 
  -2   9   4     3785.01     3913.90     77.65 o 
  -1   9   4     5796.74     5854.19     44.31 o 
   0   9   4     1433.12     1346.82     70.04 o 
   1   9   4     7278.15     7574.54     98.52 o 
   2   9   4     1363.82     1492.24     28.25 o 
   3   9   4     1335.78     1220.55     27.06 o 
   4   9   4     1474.82     1559.34     41.53 o 
   5   9   4     2136.08     2035.65     62.97 o 
   6   9   4        6.97       39.91     47.17 o 
   7   9   4      284.46      359.04     69.07 o 
   8   9   4     1245.45     1178.83     76.33 o 
   9   9   4      751.09      705.55     82.45 o 
  10   9   4     1792.71     1782.34     95.64 o 
  11   9   4      429.71      391.64     82.27 o 
  12   9   4      226.31      163.36     80.59 o 
  13   9   4       46.11       68.39     89.71 o 
  14   9   4      499.81      497.48    105.65 o 
  15   9   4        0.85       22.10    102.75 o 
  16   9   4       41.21      103.22    144.86 o 
 -16  10   4      175.33      347.18    212.10 o 
 -15  10   4      118.98      186.44    133.09 o 
 -14  10   4       26.13        1.09    124.41 o 
 -13  10   4      337.86      299.38    102.17 o 
 -12  10   4      649.47      757.44     92.38 o 
 -11  10   4      279.67      396.05     83.42 o 
 -10  10   4        2.73       44.91     58.06 o 
  -9  10   4        4.18       31.87     58.63 o 
  -8  10   4      343.13      313.43     58.53 o 
  -7  10   4     2337.87     2268.64     74.30 o 
  -6  10   4      275.02      306.41     70.42 o 
  -5  10   4       18.95       63.67     42.86 o 
  -4  10   4      139.74       70.64     46.95 o 
  -3  10   4       72.47       22.37     30.79 o 
  -2  10   4     4025.48     4099.34     84.23 o 
  -1  10   4     1752.17     1668.52     87.14 o 
   0  10   4     3533.08     3350.16     59.44 o 
   1  10   4     1938.17     2230.56     45.72 o 
   2  10   4     2462.43     2737.54     47.38 o 
   3  10   4     2602.56     2772.16     46.16 o 
   4  10   4     1598.87     1831.80     43.93 o 
   5  10   4      155.39       70.13     46.07 o 
   6  10   4      127.42       90.34     51.16 o 
   7  10   4     2449.11     2386.88     74.55 o 
   8  10   4       13.87      106.82     73.83 o 
   9  10   4    10221.33    10433.75    229.03 o 
  10  10   4       15.59       36.48     73.16 o 
  11  10   4       92.60       44.46     78.47 o 
  12  10   4       60.15        8.43     87.19 o 
  13  10   4     1801.24     1923.49    137.86 o 
  14  10   4       19.62       -7.59     99.04 o 
  15  10   4      300.32      277.71    111.10 o 
 -16  11   4        7.15       -2.96    148.71 o 
 -15  11   4      233.66      246.14    138.65 o 
 -14  11   4       85.37       55.54    133.63 o 
 -13  11   4      186.89      175.45     95.43 o 
 -12  11   4      252.53      217.93     83.55 o 
 -11  11   4     2341.77     2253.51    103.16 o 
 -10  11   4      301.40      317.33     63.54 o 
  -9  11   4       35.17       16.84     60.10 o 
  -8  11   4     1341.01     1114.37     81.07 o 
  -7  11   4       44.85      106.45     55.62 o 
  -6  11   4     4912.96     5221.82    161.54 o 
  -5  11   4      912.13      789.87     71.45 o 
  -4  11   4      341.80      356.70     63.38 o 
  -3  11   4      394.03      353.62     44.62 o 
  -2  11   4     5034.83     4918.10    104.58 o 
  -1  11   4     4787.23     4621.55    116.56 o 
   0  11   4     3810.93     4044.87    109.07 o 
   1  11   4       36.24       31.31     35.56 o 
   2  11   4        1.63       31.16     33.04 o 
   3  11   4     8883.65     8850.35     71.54 o 
   4  11   4        2.91       52.74     46.58 o 
   5  11   4     4219.54     4240.71     72.33 o 
   6  11   4      195.25      109.48     54.94 o 
   7  11   4     6635.85     6244.11    245.26 o 
   8  11   4      237.20      168.16     70.41 o 
   9  11   4     2504.56     2367.47    102.13 o 
  10  11   4     2419.03     2310.37    114.16 o 
  11  11   4      102.95       92.39     91.92 o 
  12  11   4       10.67        9.89     92.15 o 
  13  11   4      232.83      168.36    110.89 o 
  14  11   4     1380.03     1445.30    150.08 o 
  15  11   4        1.42       62.23    110.10 o 
  16  11   4      234.49      356.07    213.88 o 
 -15  12   4      268.76      210.82    135.89 o 
 -14  12   4       78.57      126.69    146.67 o 
 -13  12   4       66.17      197.97    151.40 o 
 -12  12   4     1261.34     1305.99    127.25 o 
 -11  12   4     2221.97     2427.04    127.67 o 
 -10  12   4      206.37      155.27     74.55 o 
  -9  12   4     1985.54     2183.10     85.57 o 
  -8  12   4      333.46      264.13     71.55 o 
  -7  12   4      222.19      264.58     80.78 o 
  -6  12   4     2282.89     2593.86     85.73 o 
  -5  12   4     2379.23     2732.73    169.18 o 
  -4  12   4       10.36       72.02     51.85 o 
  -3  12   4     1212.88     1215.35     62.61 o 
  -2  12   4     1242.32     1309.08     51.02 o 
  -1  12   4     2595.30     2624.69     59.46 o 
   0  12   4     4639.24     4702.15     73.03 o 
   1  12   4     6555.60     6696.13    138.06 o 
   2  12   4      857.30      761.97     54.11 o 
   3  12   4       99.96      110.63     38.23 o 
   4  12   4     3364.32     3307.25     78.50 o 
   5  12   4      322.98      279.68     58.06 o 
   6  12   4     1199.04      981.65     72.63 o 
   7  12   4      155.15      144.71     64.39 o 
   8  12   4     1472.43     1478.48     87.81 o 
   9  12   4      371.70      431.05     84.54 o 
  10  12   4       72.77       75.68     83.60 o 
  11  12   4     1855.21     1861.23    118.11 o 
  12  12   4       19.01       87.10     92.39 o 
  13  12   4      745.24      879.33    127.74 o 
  14  12   4        2.53       61.07    109.44 o 
  15  12   4      264.15      233.86    118.76 o 
 -15  13   4      246.61       41.50    159.68 o 
 -14  13   4       29.81       54.31    125.03 o 
 -13  13   4      870.90     1071.04    153.30 o 
 -12  13   4     1759.49     1680.28    136.05 o 
 -11  13   4     1457.38     1321.71    108.52 o 
 -10  13   4     3193.38     3151.20    121.06 o 
  -9  13   4      190.47      170.44     78.40 o 
  -8  13   4     1561.96     1686.83    108.02 o 
  -7  13   4     1838.47     1708.58    105.87 o 
  -6  13   4     3771.72     3634.46     98.02 o 
  -5  13   4       54.75       72.31     63.32 o 
  -4  13   4      167.95      219.64     68.97 o 
  -3  13   4      315.33      312.47     62.93 o 
  -2  13   4     7285.94     7192.06    107.86 o 
  -1  13   4      558.62      559.59     55.13 o 
   0  13   4      268.18      249.38     50.16 o 
   1  13   4     3229.59     3347.63     66.91 o 
   2  13   4     1156.94     1061.52     55.98 o 
   3  13   4     1506.20     1404.86     79.19 o 
   4  13   4       82.09       79.07     62.48 o 
   5  13   4     3535.48     3479.50     71.81 o 
   6  13   4      325.97      202.21     78.37 o 
   7  13   4     2256.85     2213.61    104.03 o 
   8  13   4      426.56      410.70     83.39 o 
   9  13   4     2173.46     2167.12    102.22 o 
  10  13   4      348.14      496.42    108.27 o 
  11  13   4       10.71       16.83     89.85 o 
  12  13   4       62.39        9.00     37.40 o 
  13  13   4      367.07      308.75    107.48 o 
  14  13   4     1534.08     1557.47    161.11 o 
 -14  14   4     1446.15     1606.42    207.36 o 
 -13  14   4      433.77      501.62    145.43 o 
 -12  14   4      565.04      734.31    166.90 o 
 -11  14   4     2703.39     2857.64    121.76 o 
 -10  14   4      661.60      618.21     98.74 o 
  -9  14   4      707.79      763.92    106.56 o 
  -8  14   4      223.74      192.50     78.21 o 
  -7  14   4     5760.65     6231.09    279.64 o 
  -6  14   4      131.88       83.81     65.11 o 
  -5  14   4       99.17      160.73     72.42 o 
  -4  14   4     1465.94     1429.29     84.60 o 
  -3  14   4      690.59      782.94     73.06 o 
  -2  14   4      494.13      420.59     62.91 o 
  -1  14   4     1261.13     1264.22     62.67 o 
   0  14   4     8583.90     9113.60    102.30 o 
   1  14   4      178.47      155.19     53.40 o 
   2  14   4     1053.98      962.60     66.33 o 
   3  14   4       32.18       93.84     63.95 o 
   4  14   4     1114.02     1009.30     79.37 o 
   5  14   4       18.86      -52.94     78.00 o 
   6  14   4      379.69      365.87     86.02 o 
   7  14   4      130.07       69.76     68.11 o 
   8  14   4      185.84      199.36     78.24 o 
   9  14   4     3343.12     3587.87    141.86 o 
  10  14   4      954.51      839.76    105.53 o 
  11  14   4     2768.02     2847.91    139.35 o 
  12  14   4      111.41       77.27    101.61 o 
  13  14   4     2992.20     3239.86    163.35 o 
  14  14   4        2.64      -24.16    139.61 o 
 -13  15   4      503.77      543.84    148.70 o 
 -12  15   4        7.12       35.95    135.64 o 
 -11  15   4       21.80      106.61    109.08 o 
 -10  15   4      987.39      884.93    111.55 o 
  -9  15   4      839.16      667.91    122.65 o 
  -8  15   4     1940.08     2100.26    125.29 o 
  -7  15   4     1349.67     1248.17    146.83 o 
  -6  15   4     1692.23     1701.75     94.77 o 
  -5  15   4      730.76      793.27     86.08 o 
  -4  15   4     1455.98     1352.08     92.29 o 
  -3  15   4      355.18      280.88     76.27 o 
  -2  15   4     2885.64     3034.20    114.98 o 
  -1  15   4     9395.42     9555.65    132.16 o 
   0  15   4      523.16      497.15     64.51 o 
   1  15   4     7817.13     7953.77    137.33 o 
   2  15   4      176.33      182.74     69.15 o 
   3  15   4     2523.30     2332.94    126.06 o 
   4  15   4      848.95      772.62     83.27 o 
   5  15   4     1721.38     1571.09     87.05 o 
   6  15   4     1340.87     1317.70    106.99 o 
   7  15   4      719.39      667.22    116.16 o 
   8  15   4      235.79      256.67    111.94 o 
   9  15   4     1999.46     1855.64    118.18 o 
  10  15   4     2968.54     3039.94    137.81 o 
  11  15   4      341.46      273.20    106.84 o 
  12  15   4      804.82      713.08    124.09 o 
  13  15   4       33.22       -3.09    110.10 o 
 -12  16   4      737.54      907.02    185.50 o 
 -11  16   4      972.24     1070.93    122.83 o 
 -10  16   4      217.90      292.63    106.84 o 
  -9  16   4     1291.75     1362.44    128.08 o 
  -8  16   4     2813.72     2755.94    158.67 o 
  -7  16   4      750.73      565.48    136.57 o 
  -6  16   4     1073.99      964.58    108.82 o 
  -5  16   4     2651.08     2740.73    109.12 o 
  -4  16   4      237.49      262.09     89.81 o 
  -3  16   4      740.21      729.02     88.87 o 
  -2  16   4      237.71      213.82     75.08 o 
  -1  16   4     7330.71     8147.60    291.84 o 
   0  16   4     5560.82     6077.36     94.27 o 
   1  16   4      682.40      686.38     74.14 o 
   2  16   4     3691.29     3927.98    111.81 o 
   3  16   4      727.86      645.77     81.23 o 
   4  16   4     1206.87     1273.51    101.83 o 
   5  16   4     2147.51     1938.50    108.74 o 
   6  16   4       22.47      106.14     91.20 o 
   7  16   4      723.92      528.24    124.06 o 
   8  16   4      204.58      148.08    107.37 o 
   9  16   4      754.19      842.10    147.29 o 
  10  16   4       18.71       28.08    126.27 o 
  11  16   4     1077.68     1099.25    132.44 o 
  12  16   4       11.32       57.85    115.79 o 
  13  16   4      137.36      218.62    220.99 o 
 -12  17   4      106.83       33.18    201.44 o 
 -11  17   4      150.08      133.20    110.83 o 
 -10  17   4      162.64      131.05    112.36 o 
  -9  17   4       24.98      129.08    106.62 o 
  -8  17   4      461.08      591.79    136.76 o 
  -7  17   4       89.52      157.33    106.51 o 
  -6  17   4     2429.05     2438.14    115.81 o 
  -5  17   4      719.16      649.26    102.66 o 
  -4  17   4     1057.57     1185.54    119.54 o 
  -3  17   4      503.77      477.39     89.59 o 
  -2  17   4     3460.88     3262.53    113.05 o 
  -1  17   4      108.02      103.25     72.75 o 
   0  17   4     4029.00     4077.65    139.57 o 
   1  17   4     1136.16     1041.09     96.80 o 
   2  17   4        7.77        1.10     76.36 o 
   3  17   4      947.14      884.37     95.49 o 
   4  17   4       19.03       -6.69     77.39 o 
   5  17   4      977.85     1014.64    104.32 o 
   6  17   4     1170.33     1061.55    112.10 o 
   7  17   4      440.13      528.26    117.70 o 
   8  17   4       20.95      -42.99    109.06 o 
   9  17   4      236.82      200.08    126.07 o 
  10  17   4       81.18       77.79    138.15 o 
  11  17   4     1457.26     1529.09    238.47 o 
 -11  18   4      862.74      951.88    160.27 o 
 -10  18   4      179.34      304.31    121.71 o 
  -9  18   4     1091.72     1061.11    125.73 o 
  -8  18   4      646.30      731.50    152.72 o 
  -7  18   4      334.64      290.63    121.68 o 
  -6  18   4       15.60       24.64    110.58 o 
  -5  18   4       91.70       70.56     84.81 o 
  -4  18   4      118.81      128.83     88.12 o 
  -3  18   4      151.37      184.73     95.84 o 
  -2  18   4      990.42      777.38     97.53 o 
  -1  18   4      642.51      725.73    102.01 o 
   0  18   4      485.72      553.64    128.97 o 
   1  18   4        5.36       41.50     84.26 o 
   2  18   4      571.61      515.94     86.48 o 
   3  18   4     1327.45     1222.61    113.89 o 
   4  18   4      202.42      242.24     85.27 o 
   5  18   4      371.07      217.98     97.83 o 
   6  18   4       18.62       27.59     86.07 o 
   7  18   4       15.70       84.01    108.28 o 
   8  18   4     1083.65      830.18    152.74 o 
   9  18   4        2.87       61.12    119.92 o 
  10  18   4        6.51       53.66    126.19 o 
 -10  19   4      253.51      367.92    202.62 o 
  -9  19   4       61.79       24.01    116.25 o 
  -8  19   4        2.09      106.29    150.23 o 
  -7  19   4     1291.76     1602.87    502.70 o 
  -6  19   4      236.47      345.71    144.91 o 
  -5  19   4        1.21       42.63     89.65 o 
  -4  19   4       86.44      165.76     92.23 o 
  -3  19   4      741.48      912.00    111.26 o 
  -2  19   4     1340.16     1307.65    113.00 o 
  -1  19   4      976.58     1002.95    104.55 o 
   0  19   4      764.03      653.91    179.52 o 
   1  19   4      414.40      332.13    117.36 o 
   2  19   4       72.72       41.69     89.78 o 
   3  19   4      519.11      612.59    108.36 o 
   4  19   4      181.14      288.59    104.62 o 
   5  19   4        4.32      100.54    105.53 o 
   6  19   4      682.39      711.68    113.12 o 
   7  19   4      207.01      222.84    142.44 o 
   8  19   4      196.21      177.51    131.30 o 
   9  19   4      215.04      194.32    137.28 o 
  -9  20   4       53.41       28.44    229.28 o 
  -8  20   4       96.48      137.18    146.23 o 
  -7  20   4      722.08      690.94    159.40 o 
  -6  20   4     1701.75     1467.96    163.58 o 
  -5  20   4       23.04      102.86    123.07 o 
  -4  20   4     1039.92     1014.24    125.07 o 
  -3  20   4        0.66       71.18    104.93 o 
  -2  20   4       16.49       72.34     90.96 o 
  -1  20   4        0.49       57.98    126.72 o 
   0  20   4        1.08       69.52    117.93 o 
   1  20   4      135.66      181.18    121.55 o 
   2  20   4      898.23      816.01    148.03 o 
   3  20   4      181.71      157.60     93.80 o 
   4  20   4      369.43      281.28    102.98 o 
   5  20   4      458.58      375.16    114.08 o 
   6  20   4       10.00       -2.73     89.03 o 
   7  20   4       31.87       45.33    136.97 o 
   8  20   4       45.34        3.63    137.45 o 
  -7  21   4       60.19      162.93    212.10 o 
  -6  21   4       33.49       54.96    146.84 o 
  -5  21   4      751.61      758.59    166.86 o 
  -4  21   4        1.18      -12.31    104.72 o 
  -3  21   4     2178.50     2076.22    138.32 o 
  -2  21   4      239.62      181.99    137.46 o 
  -1  21   4        0.22      -25.37    119.76 o 
   0  21   4        5.48      -67.14    122.03 o 
   1  21   4       54.03       61.64    139.79 o 
   2  21   4        0.32       18.62    123.12 o 
   3  21   4        6.98       63.33    112.39 o 
   4  21   4      237.95      243.75    113.42 o 
   5  21   4       97.49       44.63    111.25 o 
   6  21   4      493.33      699.12    129.22 o 
   7  21   4       80.55       41.90    138.45 o 
  -6  22   4        5.28       17.18    223.95 o 
  -5  22   4       44.96       87.68    207.95 o 
  -4  22   4       84.15      113.15    134.04 o 
  -3  22   4      587.47      711.08    149.38 o 
  -2  22   4       34.65       86.56    127.28 o 
  -1  22   4      220.05      161.38    134.96 o 
   0  22   4      552.60      378.07    145.59 o 
   1  22   4      338.20      434.60    167.89 o 
   2  22   4       10.65      -44.85    124.59 o 
   3  22   4      149.84      177.50    132.74 o 
   4  22   4      171.63      154.83    118.62 o 
   5  22   4       12.38      111.80    104.80 o 
   6  22   4       68.76       81.76    222.17 o 
  -4  23   4      442.60      531.44    218.03 o 
  -2  23   4       75.40      225.73    205.58 o 
  -1  23   4      256.48      125.60    197.29 o 
   0  23   4       69.63       65.17    172.41 o 
   1  23   4       71.39       52.73    224.54 o 
   2  23   4        0.05       -4.74    207.95 o 
   3  23   4       24.24      -12.44    224.54 o 
   5  23   4      271.01      133.30    178.33 o 
 -14   1   5      577.79      594.24    154.04 o 
 -13   1   5       14.03       60.55     62.06 o 
 -12   1   5     1210.83     1148.16     72.43 o 
 -11   1   5      130.61      129.00     56.20 o 
 -10   1   5        1.48       35.85     41.74 o 
  -9   1   5     2108.74     2051.20     62.65 o 
  -8   1   5      276.27      339.06     36.10 o 
  -7   1   5       24.85       35.45     25.95 o 
  -6   1   5      498.23      473.62     33.92 o 
  -5   1   5      245.72      322.54     32.31 o 
  -4   1   5      815.12      870.32     39.52 o 
  -3   1   5     2054.09     1990.33     31.73 o 
  -2   1   5    49062.77    47543.90    425.69 o 
  -1   1   5     6997.59     6721.70     61.48 o 
   0   1   5     2422.84     2362.62     22.49 o 
   1   1   5    43494.85    42465.45    845.07 o 
   2   1   5    29671.27    29329.86    213.61 o 
   3   1   5      792.19      763.17     36.06 o 
   4   1   5     9725.03     9165.14     58.31 o 
   5   1   5    17029.26    17333.35     83.60 o 
   6   1   5      213.19      234.68     19.92 o 
   7   1   5      180.06      300.58     26.95 o 
   8   1   5      174.19      175.14     36.38 o 
   9   1   5      158.67      164.52     45.71 o 
  10   1   5        3.11       16.95     50.98 o 
  11   1   5       12.88       30.13     54.25 o 
  12   1   5     1621.65     1538.51    111.93 o 
  13   1   5      119.44       53.66     90.24 o 
  14   1   5      359.63      323.53     92.10 o 
  15   1   5      154.66      194.95     92.06 o 
  16   1   5      871.99      770.63    115.11 o 
  17   1   5      428.31      511.73    111.29 o 
  18   1   5      144.39      287.85    145.14 o 
 -14   2   5     1598.83     1658.89    167.07 o 
 -13   2   5      456.72      470.68     80.59 o 
 -12   2   5      502.39      431.54     71.89 o 
 -11   2   5      212.60      209.18     68.24 o 
 -10   2   5      301.44      261.44     52.12 o 
  -9   2   5      542.56      521.53     51.35 o 
  -8   2   5       31.59       14.65     28.01 o 
  -7   2   5     1093.03     1027.83     34.75 o 
  -6   2   5    10625.86    11383.25     78.18 o 
  -5   2   5     5947.05     6375.68    104.50 o 
  -4   2   5     1593.56     1558.79     39.94 o 
  -3   2   5    15259.39    14960.06    206.52 o 
  -2   2   5    17056.03    16322.52    102.29 o 
  -1   2   5     3825.01     3787.34     27.61 o 
   0   2   5     3579.87     3552.31     34.59 o 
   1   2   5     7287.60     7214.04     42.83 o 
   2   2   5     5994.04     5689.54    111.96 o 
   3   2   5    10242.20    10243.87     57.11 o 
   4   2   5      691.40      638.15     30.24 o 
   5   2   5    11079.60    11310.54     64.98 o 
   6   2   5      137.84      202.12     22.60 o 
   7   2   5       23.60       54.10     21.37 o 
   8   2   5     2109.26     2384.03     43.84 o 
   9   2   5     5909.10     5880.04     79.96 o 
  10   2   5      939.73      732.82     67.74 o 
  11   2   5        4.86       67.97     55.01 o 
  12   2   5      638.77      505.13     81.82 o 
  13   2   5       55.63      133.37     72.52 o 
  14   2   5       32.49       33.80     77.68 o 
  15   2   5        3.37      100.78     93.44 o 
  16   2   5       34.08       93.88    100.29 o 
  17   2   5       44.12       39.46    101.15 o 
 -15   3   5      551.69      417.68    148.71 o 
 -14   3   5      277.49      239.35    120.86 o 
 -13   3   5      265.72      293.79     71.34 o 
 -12   3   5      130.74      120.45     79.69 o 
 -11   3   5      811.15      744.30     60.17 o 
 -10   3   5     1813.58     1999.00     71.19 o 
  -9   3   5      407.02      411.83     52.03 o 
  -8   3   5       81.46       69.05     37.59 o 
  -7   3   5        3.69       53.71     25.87 o 
  -6   3   5     9432.86     9660.07     61.14 o 
  -5   3   5     1173.16     1009.44     42.63 o 
  -4   3   5     3367.76     3511.42     43.54 o 
  -3   3   5     3341.89     3153.14     65.95 o 
  -2   3   5     6169.00     6022.06     60.19 o 
  -1   3   5    21880.58    20688.33    147.00 o 
   0   3   5    28084.94    27820.72     86.78 o 
   1   3   5     2175.85     2332.82     24.01 o 
   2   3   5     1162.05     1207.20     31.54 o 
   3   3   5     1083.80     1090.96     31.22 o 
   4   3   5     2653.88     3074.80     54.39 o 
   5   3   5     1762.43     1819.76     26.44 o 
   6   3   5      465.47      316.17     24.02 o 
   7   3   5     2717.91     3025.63     41.31 o 
   8   3   5     1014.80      943.44     42.21 o 
   9   3   5     2987.69     2658.05     85.09 o 
  10   3   5     2279.57     2220.08     67.07 o 
  11   3   5     1499.35     1401.29     73.02 o 
  12   3   5       27.04       45.45     59.78 o 
  13   3   5       60.17      102.66     70.00 o 
  14   3   5     1081.91     1097.20     94.89 o 
  15   3   5      320.56      341.30     94.16 o 
  16   3   5      581.59      591.31    110.16 o 
  17   3   5      122.95      182.54    136.08 o 
 -15   4   5       38.24       97.76    152.85 o 
 -14   4   5      144.73       87.09    114.94 o 
 -13   4   5       87.67      106.66     78.17 o 
 -12   4   5     1202.46     1156.91     72.82 o 
 -11   4   5     6124.26     6233.65    121.34 o 
 -10   4   5      642.62      764.54     64.02 o 
  -9   4   5      324.58      321.36     56.25 o 
  -8   4   5      460.07      550.01     51.95 o 
  -7   4   5    12559.21    13141.88     92.41 o 
  -6   4   5        6.00      104.08     36.42 o 
  -5   4   5     3443.73     3921.17     66.61 o 
  -4   4   5     6828.11     7095.96     90.11 o 
  -3   4   5    14715.09    15528.18    129.73 o 
  -2   4   5     3212.08     3170.08     41.96 o 
  -1   4   5    28772.59    28968.54    316.76 o 
   0   4   5    21824.17    21647.38     86.91 o 
   1   4   5     3857.21     4050.03     41.35 o 
   2   4   5     2120.27     1974.43     30.72 o 
   3   4   5     1623.78     1820.35     31.75 o 
   4   4   5     1135.88     1132.18     37.81 o 
   5   4   5     3615.15     3414.28     63.96 o 
   6   4   5     4106.52     4089.22     44.46 o 
   7   4   5      401.68      398.48     24.61 o 
   8   4   5       82.42      165.63     37.77 o 
   9   4   5     2423.32     2318.46     88.17 o 
  10   4   5      248.36      180.47     56.88 o 
  11   4   5       36.08       61.45     55.62 o 
  12   4   5        4.60       77.81     58.40 o 
  13   4   5     2724.08     2628.83     89.91 o 
  14   4   5      251.63      248.51     78.18 o 
  15   4   5      151.03      320.18    141.88 o 
  16   4   5      545.70      509.18    137.19 o 
  17   4   5      815.20      685.80    179.72 o 
 -15   5   5     3918.33     4110.49    236.98 o 
 -14   5   5       27.22      -16.00    157.00 o 
 -13   5   5       41.74       37.18     75.29 o 
 -12   5   5     2946.96     2842.17    102.48 o 
 -11   5   5     1210.75     1160.98     74.85 o 
 -10   5   5     4076.14     4460.10     89.11 o 
  -9   5   5      146.79      170.79     55.73 o 
  -8   5   5      534.20      549.75     54.38 o 
  -7   5   5      372.47      295.40     50.36 o 
  -6   5   5    10539.36    10726.69     93.04 o 
  -5   5   5     5433.96     5208.61    111.60 o 
  -4   5   5     3897.28     3881.96     50.99 o 
  -3   5   5     1875.65     1911.79     42.48 o 
  -2   5   5     1941.02     2074.21     25.22 o 
  -1   5   5    50850.59    51497.64    433.34 o 
   0   5   5    13508.66    13410.64    104.22 o 
   1   5   5     4280.19     4153.82     91.48 o 
   2   5   5     7131.74     7299.83     99.28 o 
   3   5   5     5401.24     5536.91     48.95 o 
   4   5   5     3232.38     2978.99     42.81 o 
   5   5   5       71.23      123.74     36.92 o 
   6   5   5    15695.47    15031.60     93.41 o 
   7   5   5     3167.32     3259.41     51.57 o 
   8   5   5     2777.36     2496.04     50.93 o 
   9   5   5     1787.92     1819.05     67.90 o 
  10   5   5     9959.84    10061.55    117.44 o 
  11   5   5       64.00       67.35     59.15 o 
  12   5   5       54.95       79.08     64.11 o 
  13   5   5       32.50       13.68     61.49 o 
  14   5   5      857.01      809.87    112.09 o 
  15   5   5      852.33      651.98    119.50 o 
  16   5   5      131.49       10.60    141.73 o 
  17   5   5      389.65      206.64    134.15 o 
 -16   6   5      891.60      863.21    205.58 o 
 -15   6   5      974.95     1182.55    194.33 o 
 -14   6   5        7.86      -50.36    136.27 o 
 -13   6   5     5645.55     5756.03    100.38 o 
 -12   6   5      213.51      175.62     64.79 o 
 -11   6   5    15812.47    16827.90    183.60 o 
 -10   6   5     4458.44     4692.92    106.81 o 
  -9   6   5    12303.31    12468.97    164.89 o 
  -8   6   5      632.62      678.91     71.06 o 
  -7   6   5     7811.62     7976.55     80.78 o 
  -6   6   5       53.12       89.34     39.76 o 
  -5   6   5        8.61       29.80     30.02 o 
  -4   6   5     4433.49     4711.06     56.72 o 
  -3   6   5      491.20      526.23     22.98 o 
  -2   6   5    19383.46    20547.41     85.63 o 
  -1   6   5     4391.99     4521.40     36.93 o 
   0   6   5     9963.57     9552.50    181.46 o 
   1   6   5     1796.55     1784.19     28.92 o 
   2   6   5      644.69      805.67     29.30 o 
   3   6   5      114.65      152.83     29.35 o 
   4   6   5     4247.25     4219.31     48.62 o 
   5   6   5      787.04      824.15     44.44 o 
   6   6   5     3644.81     3452.55     54.34 o 
   7   6   5      401.31      396.30     40.66 o 
   8   6   5        5.63       74.89     43.91 o 
   9   6   5     9993.87     9801.70     99.82 o 
  10   6   5      227.02      264.69     53.49 o 
  11   6   5       71.25       95.22     62.29 o 
  12   6   5     2734.18     2639.76    115.57 o 
  13   6   5      876.07      880.47    102.24 o 
  14   6   5     3040.74     3040.84    119.56 o 
  15   6   5       41.57       77.58    117.46 o 
  16   6   5     2211.27     2259.59    187.67 o 
  17   6   5        7.12      206.18    216.84 o 
 -16   7   5     1512.86     1785.08    255.35 o 
 -15   7   5      823.45     1017.85    217.43 o 
 -14   7   5      190.37      290.90    187.22 o 
 -13   7   5      343.69      278.15     81.74 o 
 -12   7   5     3922.40     4182.76    101.47 o 
 -11   7   5       55.29       87.52     68.81 o 
 -10   7   5     3656.38     3818.36     82.94 o 
  -9   7   5     4933.72     5246.87    148.89 o 
  -8   7   5       21.72       46.72     48.86 o 
  -7   7   5      277.76      262.01     48.87 o 
  -6   7   5      447.26      485.74     57.64 o 
  -5   7   5     3739.82     3410.58     57.56 o 
  -4   7   5     1086.24     1020.00     43.27 o 
  -3   7   5    16317.13    15424.61    160.30 o 
  -2   7   5     4878.85     4994.52     44.19 o 
  -1   7   5    15857.54    15673.17     98.61 o 
   0   7   5     9191.85     9359.31     65.67 o 
   1   7   5      119.64      106.26     22.25 o 
   2   7   5      140.11      106.37     28.75 o 
   3   7   5     1183.96      980.32     34.65 o 
   4   7   5      122.14      245.33     37.88 o 
   5   7   5     7468.24     7342.44     94.09 o 
   6   7   5     1842.95     1583.17     50.22 o 
   7   7   5     5043.65     5402.10     69.53 o 
   8   7   5     8614.13     8605.71     88.51 o 
   9   7   5     1089.47     1013.87     59.26 o 
  10   7   5     1784.86     1765.85    149.77 o 
  11   7   5     1369.64     1355.83     93.09 o 
  12   7   5     2258.95     2555.68    223.38 o 
  13   7   5      288.89      286.00     96.50 o 
  14   7   5      174.02      171.04     95.39 o 
  15   7   5      865.84      762.29    154.21 o 
  16   7   5       22.75        8.10    140.28 o 
 -16   8   5      540.78      408.21    174.18 o 
 -15   8   5     1089.86     1076.50    220.99 o 
 -14   8   5      733.53      592.59    143.94 o 
 -13   8   5      885.02     1034.32    111.28 o 
 -12   8   5      167.04      241.20     75.06 o 
 -11   8   5     4864.05     5615.14    172.74 o 
 -10   8   5      771.21      681.60     72.28 o 
  -9   8   5     1129.47     1194.30     81.15 o 
  -8   8   5      869.50      788.64     66.94 o 
  -7   8   5      714.08      638.13     48.97 o 
  -6   8   5      242.62      305.51     46.24 o 
  -5   8   5     1885.93     1813.41     54.90 o 
  -4   8   5      326.28      322.69     31.18 o 
  -3   8   5     4571.06     4892.42     45.65 o 
  -2   8   5     6208.03     6161.95     43.40 o 
  -1   8   5       51.20       38.83     23.35 o 
   0   8   5    16986.03    17558.62    223.07 o 
   1   8   5     9019.29     9143.68     51.84 o 
   2   8   5     3902.64     3810.53     45.75 o 
   3   8   5    12382.15    13490.45    108.76 o 
   4   8   5    16032.22    15638.67    136.85 o 
   5   8   5     4297.98     4195.67     53.15 o 
   6   8   5      851.76      768.32     47.72 o 
   7   8   5     2253.28     2116.98     69.10 o 
   8   8   5      251.09      292.84     73.80 o 
   9   8   5     3478.90     3374.64    103.76 o 
  10   8   5     2131.39     2221.17    100.05 o 
  11   8   5      390.70      351.65     90.99 o 
  12   8   5      461.05      503.04    103.94 o 
  13   8   5     2240.86     2335.64    119.48 o 
  14   8   5      889.33      860.13    115.83 o 
  15   8   5     1484.80     1396.85    122.30 o 
  16   8   5       52.91       96.80    151.19 o 
 -16   9   5        5.17       71.10    207.36 o 
 -15   9   5     1224.53      910.61    199.66 o 
 -14   9   5       46.09       92.17    120.40 o 
 -13   9   5      555.95      444.51    110.91 o 
 -12   9   5     1521.60     1465.47     88.28 o 
 -11   9   5      425.28      364.06     73.93 o 
 -10   9   5      677.13      676.29     70.81 o 
  -9   9   5      373.66      333.35     70.67 o 
  -8   9   5      665.36      610.34     57.32 o 
  -7   9   5     2048.87     2176.00     72.42 o 
  -6   9   5     3690.59     3673.06    116.98 o 
  -5   9   5    12534.87    12393.03    119.81 o 
  -4   9   5     1515.71     1301.12     48.34 o 
  -3   9   5     7659.17     7438.06     73.37 o 
  -2   9   5     1694.23     1719.82     74.83 o 
  -1   9   5     9603.97     8822.76    119.16 o 
   0   9   5       36.91       85.92     29.20 o 
   1   9   5      324.77      392.24     36.47 o 
   2   9   5     1137.04     1275.24     41.60 o 
   3   9   5      367.21      396.42     30.93 o 
   4   9   5    15310.56    15537.65    104.18 o 
   5   9   5      408.93      530.19     65.89 o 
   6   9   5     5132.56     4942.96    147.48 o 
   7   9   5       19.83       97.94     59.92 o 
   8   9   5    13674.26    13969.07    385.13 o 
   9   9   5      270.66      332.90     83.16 o 
  10   9   5       23.03      103.50     72.24 o 
  11   9   5      596.07      660.91     99.76 o 
  12   9   5     1215.41     1234.78    119.68 o 
  13   9   5        5.66        4.25     95.37 o 
  14   9   5      924.91      994.88    127.67 o 
  15   9   5      467.47      566.27    118.17 o 
  16   9   5     2557.35     2364.07    181.35 o 
 -16  10   5      665.62      667.11    244.69 o 
 -15  10   5      191.95      302.05    120.87 o 
 -14  10   5       77.65       85.63    134.85 o 
 -13  10   5      778.70      862.53    112.99 o 
 -12  10   5      406.30      395.70     76.37 o 
 -11  10   5    14311.00    15302.33    271.58 o 
 -10  10   5       31.33       35.14     62.68 o 
  -9  10   5      401.64      458.53     73.56 o 
  -8  10   5        3.42       33.65     56.95 o 
  -7  10   5     4538.46     4923.21    103.68 o 
  -6  10   5      296.48      355.68     56.08 o 
  -5  10   5      688.71      706.27     56.10 o 
  -4  10   5      665.31      673.21     47.60 o 
  -3  10   5      483.87      552.93     49.43 o 
  -2  10   5     1733.63     1663.63    110.06 o 
  -1  10   5     3635.23     3479.82     54.58 o 
   0  10   5    12477.39    13252.58     81.66 o 
   1  10   5     1299.27     1174.06     41.75 o 
   2  10   5       19.77       70.36     33.35 o 
   3  10   5        4.14       41.95     33.29 o 
   4  10   5     1370.45     1306.69     42.36 o 
   5  10   5     1926.42     1930.58     74.81 o 
   6  10   5      635.89      625.82     70.22 o 
   7  10   5       15.14       -2.70     58.52 o 
   8  10   5     2879.75     2648.06     88.13 o 
   9  10   5      158.90      210.43     75.47 o 
  10  10   5      631.34      632.25     96.43 o 
  11  10   5      349.12      271.69     83.88 o 
  12  10   5      348.55      298.29    100.33 o 
  13  10   5      802.30      744.47    112.88 o 
  14  10   5      536.09      507.90    111.53 o 
  15  10   5      506.14      564.52    115.66 o 
 -16  11   5      126.54      219.80    229.87 o 
 -15  11   5     1110.42      997.59    173.28 o 
 -14  11   5       10.04       -3.79    118.35 o 
 -13  11   5      401.46      421.78    108.90 o 
 -12  11   5     1092.84     1095.67     94.73 o 
 -11  11   5       30.76      115.41     69.87 o 
 -10  11   5      507.74      328.14     74.75 o 
  -9  11   5      723.49      613.91     72.52 o 
  -8  11   5       11.54       30.54     53.08 o 
  -7  11   5     1688.87     1720.84     75.21 o 
  -6  11   5     1112.22      855.00     80.03 o 
  -5  11   5     4387.47     4361.00     69.56 o 
  -4  11   5       94.34       50.32     49.28 o 
  -3  11   5      567.11      445.38     39.62 o 
  -2  11   5     3605.28     3602.64     61.14 o 
  -1  11   5    12062.66    11881.30    138.45 o 
   0  11   5      126.19      147.61     38.98 o 
   1  11   5      152.35      141.52     44.47 o 
   2  11   5     1035.96      995.95     40.23 o 
   3  11   5       22.67       94.08     38.76 o 
   4  11   5     3658.72     3576.74     76.85 o 
   5  11   5      116.15      111.64     51.48 o 
   6  11   5     1541.24     1316.01     69.58 o 
   7  11   5     1004.97      912.80     91.79 o 
   8  11   5     5726.54     5772.64    115.36 o 
   9  11   5      693.42      679.81     85.08 o 
  10  11   5     4711.34     4922.11    170.52 o 
  11  11   5      175.48      162.35     88.31 o 
  12  11   5      127.95       72.66     92.26 o 
  13  11   5        4.23       21.89     99.66 o 
  14  11   5       70.58       55.66    106.20 o 
  15  11   5     1468.10     1482.04    147.66 o 
  16  11   5        1.13       85.31    176.55 o 
 -15  12   5      254.20      271.78    141.64 o 
 -14  12   5      109.73      198.17    138.23 o 
 -13  12   5      455.34      538.62    125.33 o 
 -12  12   5      646.06      575.04     89.28 o 
 -11  12   5      546.36      633.98     93.03 o 
 -10  12   5      724.28      718.12     88.88 o 
  -9  12   5     1396.60     1440.11     82.42 o 
  -8  12   5     1003.93      834.88     79.67 o 
  -7  12   5      259.68      300.93     64.38 o 
  -6  12   5     2007.76     1750.81     80.36 o 
  -5  12   5     4099.79     4105.88     95.83 o 
  -4  12   5       21.28       87.95     58.02 o 
  -3  12   5      654.55      557.41     69.71 o 
  -2  12   5     4362.33     4537.34     65.76 o 
  -1  12   5     2285.82     2108.74     75.85 o 
   0  12   5       89.62      104.62     43.58 o 
   1  12   5       65.86       88.86     44.15 o 
   2  12   5      602.92      640.31     54.77 o 
   3  12   5     1632.60     1482.18     51.24 o 
   4  12   5      566.52      504.78     58.54 o 
   5  12   5      253.10      268.66     55.44 o 
   6  12   5       33.03       14.04     59.46 o 
   7  12   5       17.31        8.17     74.54 o 
   8  12   5     1037.64      952.88     89.11 o 
   9  12   5     4785.45     5006.86    175.39 o 
  10  12   5       18.35      106.91     82.81 o 
  11  12   5        7.21       54.40     89.99 o 
  12  12   5      186.40      275.32    106.90 o 
  13  12   5      169.26      143.62    107.69 o 
  14  12   5       80.55      103.65     98.64 o 
  15  12   5       61.73       41.88    132.23 o 
 -15  13   5       96.80       76.14    129.43 o 
 -14  13   5       16.97       -5.39    132.41 o 
 -13  13   5      154.66      100.30    107.00 o 
 -12  13   5       79.67      110.52     88.20 o 
 -11  13   5      143.67      147.64     75.49 o 
 -10  13   5       50.58      115.01     73.60 o 
  -9  13   5        0.37       53.25     71.31 o 
  -8  13   5      490.23      352.49     79.34 o 
  -7  13   5      167.62       69.36     88.15 o 
  -6  13   5       75.35      124.50     64.33 o 
  -5  13   5     4350.84     4307.67    129.48 o 
  -4  13   5     2556.72     2442.04     83.97 o 
  -3  13   5      283.89      269.87     68.50 o 
  -2  13   5        7.18       31.33     41.71 o 
  -1  13   5     1048.04     1099.55     58.40 o 
   0  13   5     7321.65     7012.68     83.32 o 
   1  13   5     2390.52     2493.39     83.12 o 
   2  13   5     2215.87     2405.19     85.69 o 
   3  13   5       68.35      110.89     43.52 o 
   4  13   5        3.93       10.57     61.82 o 
   5  13   5      490.59      534.34     65.04 o 
   6  13   5      373.93      273.32     67.08 o 
   7  13   5        0.12       58.33     80.40 o 
   8  13   5      818.40      876.49     93.61 o 
   9  13   5     1338.22     1574.70    118.49 o 
  10  13   5     3236.47     3476.14    130.79 o 
  11  13   5      540.11      484.04     92.17 o 
  12  13   5        0.56        2.63    110.56 o 
  13  13   5      389.96      418.77    120.57 o 
  14  13   5      317.37      262.76    119.13 o 
 -14  14   5       23.96       78.06    149.83 o 
 -13  14   5      376.97      280.55    141.18 o 
 -12  14   5        0.81     2620.95   1395.86 o 
 -11  14   5       29.78       86.68     91.32 o 
 -10  14   5       24.26       38.06     88.68 o 
  -9  14   5      583.46      613.27     97.04 o 
  -8  14   5      709.29      630.48     96.11 o 
  -7  14   5     1715.85     1602.28    125.40 o 
  -6  14   5      226.89      138.73     65.56 o 
  -5  14   5      544.59      534.73     74.05 o 
  -4  14   5      495.41      503.55     81.37 o 
  -3  14   5      499.20      418.31     64.05 o 
  -2  14   5      252.82      256.84     60.58 o 
  -1  14   5     5475.05     5628.87    139.73 o 
   0  14   5      209.97      278.03     62.38 o 
   1  14   5     1812.78     2047.09     68.67 o 
   2  14   5      985.09      794.89     60.72 o 
   3  14   5       17.63       27.74     70.85 o 
   4  14   5      898.63      687.56     75.77 o 
   5  14   5      169.60      177.08     73.60 o 
   6  14   5        0.42      -20.91     66.51 o 
   7  14   5     2373.87     2233.25     88.77 o 
   8  14   5      216.65      208.08     75.09 o 
   9  14   5      868.48      831.60    100.94 o 
  10  14   5      422.28      565.52    105.27 o 
  11  14   5      358.32      507.45    123.30 o 
  12  14   5      217.53      186.13    115.94 o 
  13  14   5        0.18       23.46    126.07 o 
  14  14   5       45.94      120.42    138.21 o 
 -13  15   5      138.79       33.59    148.24 o 
 -12  15   5      252.46      195.88    102.58 o 
 -11  15   5      416.47      336.48    123.84 o 
 -10  15   5       72.05      156.78     98.41 o 
  -9  15   5       42.65      114.42    105.87 o 
  -8  15   5        0.61       45.77     75.56 o 
  -7  15   5      242.85      178.60    101.39 o 
  -6  15   5       14.49       42.88     69.87 o 
  -5  15   5      122.75      120.39     76.94 o 
  -4  15   5     1065.65      982.91     79.35 o 
  -3  15   5     1202.14     1166.00     89.01 o 
  -2  15   5      130.59      248.70     72.72 o 
  -1  15   5     2144.14     2055.68    103.17 o 
   0  15   5     4760.58     4769.74    100.65 o 
   1  15   5        1.50       84.23     47.87 o 
   2  15   5     1493.91     1610.95     96.31 o 
   3  15   5      386.49      356.54     68.83 o 
   4  15   5     2747.57     2668.97     92.54 o 
   5  15   5       75.87       50.50     73.49 o 
   6  15   5      100.32       43.12     68.49 o 
   7  15   5      249.45      166.48    120.23 o 
   8  15   5      401.75      432.14    130.22 o 
   9  15   5       37.69      134.58     91.54 o 
  10  15   5       39.48       64.10     97.11 o 
  11  15   5      695.35      600.80    121.70 o 
  12  15   5        7.46       24.70     96.37 o 
  13  15   5      276.85      270.48    118.15 o 
 -12  16   5        0.46       77.17    132.28 o 
 -11  16   5      126.55       80.88    101.54 o 
 -10  16   5      916.88      956.11    117.75 o 
  -9  16   5      172.11      193.27     94.96 o 
  -8  16   5      196.46      214.67     85.15 o 
  -7  16   5      292.54      349.24    124.15 o 
  -6  16   5      308.16      468.06    108.04 o 
  -5  16   5        4.72       39.32     69.86 o 
  -4  16   5     4322.78     4501.67    188.00 o 
  -3  16   5      428.54      361.75     79.02 o 
  -2  16   5      797.41      677.67     80.68 o 
  -1  16   5     3248.82     3202.93    137.11 o 
   0  16   5     3292.78     3237.11    152.53 o 
   1  16   5      568.96      482.58     63.51 o 
   2  16   5       82.20      148.45     74.94 o 
   3  16   5     1396.52     1384.40     97.15 o 
   4  16   5      741.33      800.21     95.25 o 
   5  16   5      386.69      288.89     82.69 o 
   6  16   5      727.61      705.38    106.49 o 
   7  16   5      689.85      663.43    129.25 o 
   8  16   5     1259.85     1385.88    152.90 o 
   9  16   5      545.39      520.43    111.85 o 
  10  16   5      377.99      490.99    145.52 o 
  11  16   5      253.33      271.77    154.90 o 
  12  16   5      315.17      208.97    113.59 o 
  13  16   5      369.54        5.92    177.15 o 
 -12  17   5       29.85       61.62    203.81 o 
 -11  17   5      376.90      227.07    107.77 o 
 -10  17   5      151.15      100.29    100.88 o 
  -9  17   5      444.16      318.30    119.74 o 
  -8  17   5      557.69      408.81    110.77 o 
  -7  17   5      614.27      556.84    153.50 o 
  -6  17   5        3.53        8.59     99.84 o 
  -5  17   5      283.41      204.76     82.18 o 
  -4  17   5     3510.79     3760.28    148.18 o 
  -3  17   5      431.34      398.44     75.06 o 
  -2  17   5      568.13      624.92     95.81 o 
  -1  17   5      283.89      387.28     94.67 o 
   0  17   5        5.91       22.71     69.83 o 
   1  17   5      362.44      546.78     91.32 o 
   2  17   5     1110.99     1213.29     93.98 o 
   3  17   5       50.93      139.72     75.94 o 
   4  17   5       33.81       81.56     92.83 o 
   5  17   5      222.79      276.37     94.45 o 
   6  17   5     1864.82     1883.45    115.20 o 
   7  17   5        7.53       79.59    114.62 o 
   8  17   5       27.32      104.29    118.02 o 
   9  17   5        3.86      -35.27    129.06 o 
  10  17   5      309.45      427.62    149.03 o 
  11  17   5       38.44       36.98    128.59 o 
 -11  18   5      154.81      185.97    121.69 o 
 -10  18   5       52.54       46.68    107.47 o 
  -9  18   5     1214.28     1350.09    134.10 o 
  -8  18   5     1271.88     1319.55    129.32 o 
  -7  18   5      144.85      141.29    133.41 o 
  -6  18   5       46.65      -15.48    117.44 o 
  -5  18   5     1072.58     1257.29    166.91 o 
  -4  18   5      360.66      475.82    100.74 o 
  -3  18   5      952.52      859.33     90.50 o 
  -2  18   5       11.87       -2.77     74.14 o 
  -1  18   5      232.70      175.39     89.09 o 
   0  18   5      262.38      152.33     86.09 o 
   1  18   5      768.46      777.39     94.26 o 
   2  18   5     1249.49     1201.29    110.66 o 
   3  18   5      541.86      588.37    109.68 o 
   4  18   5     1906.88     1471.14    116.69 o 
   5  18   5       44.71       92.34     97.69 o 
   6  18   5      797.33      621.60     96.75 o 
   7  18   5      491.78      532.73    111.99 o 
   8  18   5      328.03      345.28    153.52 o 
   9  18   5       10.89      -45.02    127.18 o 
  10  18   5        5.08       31.39    141.30 o 
 -10  19   5     1298.33     1836.03    279.64 o 
  -9  19   5      203.75      257.66    109.24 o 
  -8  19   5      276.85      195.76    125.86 o 
  -7  19   5      115.51      199.81    127.10 o 
  -6  19   5      619.60      542.99    138.04 o 
  -5  19   5      224.16      287.75    135.28 o 
  -4  19   5      603.80      645.77    113.59 o 
  -3  19   5      369.79      333.09     95.96 o 
  -2  19   5       14.12      100.14     83.94 o 
  -1  19   5       84.56       78.08     83.27 o 
   0  19   5      268.54      184.35    111.77 o 
   1  19   5     1404.02     1591.97    150.60 o 
   2  19   5      300.88      351.78     98.06 o 
   3  19   5      287.95      295.62     92.23 o 
   4  19   5       72.91      108.60    115.13 o 
   5  19   5     2500.17     2785.32    138.47 o 
   6  19   5     1494.83     1645.61    141.45 o 
   7  19   5     1064.03     1429.12    175.32 o 
   8  19   5      396.21      351.38    153.23 o 
   9  19   5       14.25       34.55    142.68 o 
  -9  20   5     1094.26     1206.25    280.23 o 
  -8  20   5      828.35      823.47    163.26 o 
  -7  20   5       54.86       69.90    149.05 o 
  -6  20   5        9.89       21.82    132.18 o 
  -5  20   5      287.22      378.04    146.16 o 
  -4  20   5     2458.64     2428.32    166.77 o 
  -3  20   5        5.53       -4.04     96.37 o 
  -2  20   5     1896.96     1701.69    121.64 o 
  -1  20   5        3.93      -60.07    122.25 o 
   0  20   5      341.63      367.38    152.84 o 
   1  20   5     1057.07      852.97    132.33 o 
   2  20   5     3088.80     3068.19    166.74 o 
   3  20   5      565.13      783.87    127.71 o 
   4  20   5      638.81      577.48    126.36 o 
   5  20   5       28.46       68.64    114.67 o 
   6  20   5     1175.87     1192.64    139.02 o 
   7  20   5     1657.97     1898.26    185.76 o 
   8  20   5      246.62      146.97    160.87 o 
  -7  21   5       81.28      232.84    218.62 o 
  -6  21   5       94.65      222.75    138.42 o 
  -5  21   5        8.15        3.55    137.37 o 
  -4  21   5      434.38      286.75    121.62 o 
  -3  21   5     2597.01     2648.46    306.60 o 
  -2  21   5        8.99      -63.08    129.93 o 
  -1  21   5      117.38      183.46    132.41 o 
   0  21   5      102.72      165.02    128.22 o 
   1  21   5     1717.31     2095.70    176.22 o 
   2  21   5     1140.58     1389.77    219.21 o 
   3  21   5      140.35      129.02    109.80 o 
   4  21   5      870.91      801.11    128.11 o 
   5  21   5      599.12      635.61    155.78 o 
   6  21   5     1932.15     2094.62    164.05 o 
   7  21   5        6.71      161.19    139.63 o 
  -6  22   5        2.84      110.20    206.77 o 
  -5  22   5      230.46      248.24    191.96 o 
  -4  22   5     3622.65     3787.79    212.69 o 
  -3  22   5      202.09      189.44    148.96 o 
  -2  22   5      168.83      138.54    150.06 o 
  -1  22   5        8.06       63.73    129.42 o 
   0  22   5      741.89      805.70    164.43 o 
   1  22   5        7.82       39.38    167.03 o 
   2  22   5      333.22      416.40    139.02 o 
   3  22   5     1088.09     1275.00    191.04 o 
   4  22   5      214.63      213.13    108.34 o 
   5  22   5      300.68      324.18    119.37 o 
   6  22   5      284.65      239.95    181.29 o 
  -4  23   5      190.74      265.42    194.33 o 
  -1  23   5        6.35      146.34    215.66 o 
   0  23   5      253.75      260.09    234.02 o 
   1  23   5      893.32     1029.70    224.54 o 
   2  23   5     1052.09     1058.73    249.43 o 
   3  23   5      145.28      327.04    199.66 o 
   5  23   5       90.82      127.38    207.95 o 
 -13   0   6     4776.81     4835.55    126.64 o 
 -12   0   6      530.34      621.13     90.76 o 
 -11   0   6      995.99      860.40     90.10 o 
 -10   0   6     5131.28     4922.11    129.16 o 
  -9   0   6     3524.80     3509.00     64.33 o 
  -8   0   6    11098.06    11132.49     97.09 o 
  -7   0   6     6637.31     7626.56    202.53 o 
  -6   0   6     2895.55     2912.65     92.33 o 
  -5   0   6      891.66     1051.22     44.09 o 
  -4   0   6     2338.40     2046.79     40.66 o 
  -3   0   6     1585.21     1630.14     44.60 o 
  -2   0   6     9653.95     9650.38     78.96 o 
  -1   0   6      845.01      988.28     78.80 o 
   0   0   6      471.01      409.79     29.26 o 
   1   0   6     7807.96     8684.65    204.40 o 
   2   0   6     4506.34     4381.95    131.23 o 
   3   0   6   103569.95   102991.96    651.41 o 
   4   0   6     7037.73     6505.89     99.53 o 
   5   0   6    61044.73    61881.67    831.52 o 
   6   0   6     3148.16     3218.46     67.46 o 
   7   0   6     8264.18     8048.73     99.92 o 
   8   0   6     2134.82     2014.75     78.25 o 
   9   0   6       67.28       70.81     62.21 o 
  10   0   6     1002.00     1057.79     77.69 o 
  11   0   6      882.32      727.54    129.75 o 
  12   0   6     9526.71    10008.43    232.84 o 
  13   0   6       49.89       47.40    149.30 o 
  14   0   6     4672.09     4807.22    239.35 o 
  15   0   6      697.17      669.48    225.13 o 
  16   0   6     7776.11     8546.87    211.80 o 
  17   0   6      232.78       16.29    131.51 o 
  18   0   6        9.13       80.57    198.47 o 
 -13   1   6      150.64      130.91     79.22 o 
 -12   1   6      176.23      172.27     56.60 o 
 -11   1   6      292.45      282.39     63.71 o 
 -10   1   6      945.21      803.89     56.93 o 
  -9   1   6     3456.85     3418.87     59.00 o 
  -8   1   6        8.78       55.01     31.13 o 
  -7   1   6     5152.50     5311.58     49.95 o 
  -6   1   6     5217.17     5720.61     47.34 o 
  -5   1   6     5289.32     4856.01     48.67 o 
  -4   1   6    12340.90    12379.82     89.71 o 
  -3   1   6     6254.84     5463.70     38.85 o 
  -2   1   6     6179.08     6166.88     46.83 o 
  -1   1   6    17633.25    17644.92     66.99 o 
   0   1   6    99565.69   101323.16    486.35 o 
   1   1   6    14103.71    13922.08    171.33 o 
   2   1   6     6875.40     6854.66     48.44 o 
   3   1   6       60.92      106.06     24.21 o 
   4   1   6     8477.57     8875.86     60.19 o 
   5   1   6     2492.78     2688.01     53.61 o 
   6   1   6    13038.26    13268.26    149.69 o 
   7   1   6     2430.88     2413.06     30.69 o 
   8   1   6     2086.46     1770.22     51.28 o 
   9   1   6     1323.30     1457.51     55.77 o 
  10   1   6       59.74       75.51     50.38 o 
  11   1   6       42.55       62.52     59.65 o 
  12   1   6     2309.54     2284.59    136.27 o 
  13   1   6     2889.05     3055.32    134.90 o 
  14   1   6      566.07      546.98    102.76 o 
  15   1   6      851.18      679.50    105.14 o 
  16   1   6        1.57       74.98    104.19 o 
  17   1   6     1440.31     1485.90    117.83 o 
  18   1   6     1121.87     1122.71    263.05 o 
 -14   2   6      361.11      378.58    161.15 o 
 -13   2   6       99.66      135.18     80.97 o 
 -12   2   6     1087.74     1047.27     84.76 o 
 -11   2   6     1658.79     1686.24     70.85 o 
 -10   2   6     1542.03     1385.40     64.35 o 
  -9   2   6     8785.95     9340.50    146.21 o 
  -8   2   6     2263.97     2120.92     61.07 o 
  -7   2   6      207.96      191.72     30.04 o 
  -6   2   6     1991.85     2155.43     35.32 o 
  -5   2   6        3.29       32.12     27.34 o 
  -4   2   6    35003.82    35547.91    355.75 o 
  -3   2   6    18726.03    17727.49    280.35 o 
  -2   2   6      600.47      615.95     21.96 o 
  -1   2   6     1403.91     1291.72     21.60 o 
   0   2   6     1279.78     1214.25     24.60 o 
   1   2   6    53395.86    52634.96    350.93 o 
   2   2   6    43247.39    43140.73    757.26 o 
   3   2   6     3157.30     2622.47     69.10 o 
   4   2   6     1244.50     1339.08     43.87 o 
   5   2   6    16959.24    16137.50    157.09 o 
   6   2   6     1576.92     1431.64     45.11 o 
   7   2   6    18427.14    17941.92    121.23 o 
   8   2   6    12326.39    12162.99    137.59 o 
   9   2   6       21.41       55.08     37.80 o 
  10   2   6      101.53      138.67     64.32 o 
  11   2   6     2886.97     2815.12     79.80 o 
  12   2   6    12013.61    11956.29    223.33 o 
  13   2   6     1690.84     1487.76     94.82 o 
  14   2   6     5090.12     5209.31    121.30 o 
  15   2   6      677.76      608.26    111.73 o 
  16   2   6     3153.32     3462.11    203.52 o 
  17   2   6      448.63      337.79    108.53 o 
 -14   3   6       24.96       89.16     98.42 o 
 -13   3   6      128.86      141.12     77.94 o 
 -12   3   6       94.53       44.16     70.40 o 
 -11   3   6     3267.08     3179.87     78.87 o 
 -10   3   6      947.61      934.09     71.76 o 
  -9   3   6        9.51       83.21     43.42 o 
  -8   3   6     1981.44     1971.13     80.98 o 
  -7   3   6      903.49      895.17     34.95 o 
  -6   3   6    15047.99    16159.23     94.27 o 
  -5   3   6     8824.93     8671.08    247.53 o 
  -4   3   6      131.22      170.92     37.37 o 
  -3   3   6     1039.31      838.74     30.64 o 
  -2   3   6    23050.97    23212.08    204.10 o 
  -1   3   6       50.24       97.59     21.35 o 
   0   3   6      573.94      613.72     18.86 o 
   1   3   6    21026.67    19953.85     82.08 o 
   2   3   6     5544.71     5237.55     73.43 o 
   3   3   6      234.98      219.23     30.02 o 
   4   3   6     2144.46     2075.12     39.61 o 
   5   3   6        5.95       71.64     21.29 o 
   6   3   6    19424.95    19831.45    227.16 o 
   7   3   6     8306.40     7878.35     63.99 o 
   8   3   6     3359.88     3176.01     48.24 o 
   9   3   6       54.21       78.53     43.08 o 
  10   3   6     1473.60     1388.25     76.11 o 
  11   3   6      486.71      586.01     65.95 o 
  12   3   6     4921.00     5405.34     95.19 o 
  13   3   6     2392.02     2244.45    166.64 o 
  14   3   6       13.54       75.12     76.99 o 
  15   3   6       53.71       74.10     91.22 o 
  16   3   6        7.61       51.11    100.95 o 
  17   3   6      547.42      717.15    163.64 o 
 -14   4   6      439.01      473.61    111.33 o 
 -13   4   6     3054.90     2977.53     97.07 o 
 -12   4   6     2180.88     2169.39     75.21 o 
 -11   4   6     1783.15     1832.36     71.96 o 
 -10   4   6     1045.15      995.65     65.40 o 
  -9   4   6     2984.27     3027.62     66.39 o 
  -8   4   6     7117.16     7039.81    156.49 o 
  -7   4   6       37.53       70.89     42.43 o 
  -6   4   6     2410.05     2337.21     51.14 o 
  -5   4   6     4910.93     5093.02     74.42 o 
  -4   4   6      384.04      302.26     35.51 o 
  -3   4   6    27379.03    28241.79    194.72 o 
  -2   4   6      308.13      359.06     19.43 o 
  -1   4   6     3266.64     3317.14     35.33 o 
   0   4   6     2194.41     2164.54     34.99 o 
   1   4   6     2236.03     2463.76     27.73 o 
   2   4   6     1909.30     1878.41     28.42 o 
   3   4   6    10927.33    10776.25     92.27 o 
   4   4   6     1236.91     1550.16     41.48 o 
   5   4   6     1273.27     1167.70     44.23 o 
   6   4   6      338.87      497.95     33.59 o 
   7   4   6     4090.50     4024.62     40.47 o 
   8   4   6     1629.48     1677.02     55.45 o 
   9   4   6      227.61      180.85     45.33 o 
  10   4   6      640.64      657.02     58.80 o 
  11   4   6     6316.50     6223.67     94.71 o 
  12   4   6     6484.11     6495.34     99.82 o 
  13   4   6       33.30       70.47     65.60 o 
  14   4   6      216.20      282.13     79.23 o 
  15   4   6      105.01      166.29    122.54 o 
  16   4   6     2040.60     2223.90    181.61 o 
  17   4   6       90.72      133.30    125.60 o 
 -15   5   6       35.38      183.66    162.33 o 
 -14   5   6     4577.96     4962.12    161.32 o 
 -13   5   6     1052.30     1072.79     97.91 o 
 -12   5   6     2883.90     3042.89    100.48 o 
 -11   5   6       47.43       98.54     53.69 o 
 -10   5   6      856.14      769.39     68.32 o 
  -9   5   6     2640.93     2650.92     88.41 o 
  -8   5   6       10.77       61.43     45.56 o 
  -7   5   6      159.61      134.32     47.04 o 
  -6   5   6      148.59      182.45     42.09 o 
  -5   5   6    16365.98    17263.63    133.00 o 
  -4   5   6     6378.87     6989.11    127.63 o 
  -3   5   6    16682.48    17438.65     57.05 o 
  -2   5   6     3959.77     3857.00     54.93 o 
  -1   5   6     5223.75     5029.74     77.11 o 
   0   5   6    18194.44    17945.42    119.63 o 
   1   5   6     2336.74     2165.32     51.35 o 
   2   5   6     4232.80     4142.71     41.26 o 
   3   5   6     6237.68     6328.77     56.32 o 
   4   5   6     8820.81     9234.13     68.60 o 
   5   5   6      206.82      232.19     38.87 o 
   6   5   6     2701.73     2524.17     54.47 o 
   7   5   6       14.89       43.89     30.49 o 
   8   5   6      588.03      691.06     54.03 o 
   9   5   6     5268.52     5246.44     76.83 o 
  10   5   6       28.79       68.50     49.44 o 
  11   5   6      574.24      480.40     68.76 o 
  12   5   6      886.56      876.67     76.36 o 
  13   5   6      955.02      841.92     80.44 o 
  14   5   6      138.17      107.26    112.02 o 
  15   5   6      107.54      166.15    136.19 o 
  16   5   6        4.68       -7.94    142.36 o 
  17   5   6      280.41      331.68    158.08 o 
 -15   6   6      258.13      358.44    191.36 o 
 -14   6   6      985.38     1043.98    134.89 o 
 -13   6   6      380.37      405.10     79.77 o 
 -12   6   6      151.88      165.78     69.22 o 
 -11   6   6      495.97      545.62     71.03 o 
 -10   6   6      439.12      401.62     57.93 o 
  -9   6   6     1033.29     1172.85     72.09 o 
  -8   6   6      691.27      663.71     57.11 o 
  -7   6   6        8.85       29.42     39.97 o 
  -6   6   6        2.55       85.99     45.46 o 
  -5   6   6     1810.72     1741.81     51.08 o 
  -4   6   6     7893.40     8230.91     78.69 o 
  -3   6   6     1085.20     1291.62     27.74 o 
  -2   6   6      876.77      955.97     29.10 o 
  -1   6   6     6710.38     7401.14     75.75 o 
   0   6   6     2970.76     2859.54     45.08 o 
   1   6   6      553.70      681.27     37.43 o 
   2   6   6    13681.64    15285.26    183.76 o 
   3   6   6     1493.32     1566.53     34.11 o 
   4   6   6      628.56      871.77     36.63 o 
   5   6   6      160.16      165.25     37.72 o 
   6   6   6     1917.81     1877.05     50.63 o 
   7   6   6     6314.36     6634.34    106.94 o 
   8   6   6        0.97       44.30     46.11 o 
   9   6   6     5923.65     5679.59     83.72 o 
  10   6   6     3589.59     3482.68    112.11 o 
  11   6   6      834.32      809.78     66.73 o 
  12   6   6     1405.71     1403.35     99.26 o 
  13   6   6      625.85      631.70    101.88 o 
  14   6   6      395.95      431.18    103.83 o 
  15   6   6        9.00       23.13    129.23 o 
  16   6   6      686.84      566.27    164.01 o 
 -15   7   6       55.90       66.36    144.56 o 
 -14   7   6      777.07      659.95    166.78 o 
 -13   7   6        3.53       14.28     67.42 o 
 -12   7   6      961.44     1009.17     81.48 o 
 -11   7   6      894.78      959.20     80.37 o 
 -10   7   6       90.92      119.44     61.50 o 
  -9   7   6     2190.82     2317.48     74.46 o 
  -8   7   6     1298.19     1224.75     57.15 o 
  -7   7   6     1253.41     1239.93     57.41 o 
  -6   7   6       54.35       67.02     40.73 o 
  -5   7   6     2347.40     2611.44     59.95 o 
  -4   7   6      292.45      348.91     27.40 o 
  -3   7   6     1038.88      977.72     26.30 o 
  -2   7   6     7262.26     7787.00     68.23 o 
  -1   7   6        2.84       47.63     22.04 o 
   0   7   6     4439.07     4483.54     78.07 o 
   1   7   6     9902.22    10814.30     89.59 o 
   2   7   6     3723.56     3618.31     59.77 o 
   3   7   6      181.45      237.50     34.14 o 
   4   7   6      672.54      705.43     36.31 o 
   5   7   6      291.77      397.53     48.03 o 
   6   7   6     5178.51     5316.90     65.12 o 
   7   7   6     3017.82     2874.28     59.44 o 
   8   7   6       11.70       74.10     46.22 o 
   9   7   6     1250.49     1304.77     68.33 o 
  10   7   6       71.88       97.96     66.59 o 
  11   7   6     1095.51     1142.93     89.57 o 
  12   7   6       25.46      123.82     73.95 o 
  13   7   6       54.38       26.67     80.24 o 
  14   7   6      455.75      372.60     94.33 o 
  15   7   6       18.06       76.54    121.66 o 
  16   7   6      805.47      731.16    147.02 o 
 -15   8   6      271.02      247.65    197.29 o 
 -14   8   6       17.63       94.89     94.81 o 
 -13   8   6       91.74      112.81     70.97 o 
 -12   8   6      431.03      342.80     79.14 o 
 -11   8   6     2193.30     2199.41     85.24 o 
 -10   8   6      118.76      100.72     59.26 o 
  -9   8   6      960.23      965.37     65.49 o 
  -8   8   6      289.85      238.08     55.53 o 
  -7   8   6     2247.81     2077.88     76.02 o 
  -6   8   6      659.73      586.77     55.38 o 
  -5   8   6      740.18      673.07     56.57 o 
  -4   8   6      817.44      822.28     33.80 o 
  -3   8   6        4.00       37.60     21.00 o 
  -2   8   6     1126.60     1025.50     60.72 o 
  -1   8   6    12051.42    12784.16    101.29 o 
   0   8   6     4958.95     5129.12    139.05 o 
   1   8   6     4949.41     5198.08     95.43 o 
   2   8   6    12627.77    13867.89    175.21 o 
   3   8   6     2278.86     2292.83     45.74 o 
   4   8   6     2754.16     2712.76     45.43 o 
   5   8   6        1.28       25.15     30.66 o 
   6   8   6      556.60      574.22     48.08 o 
   7   8   6        9.57       62.75     63.51 o 
   8   8   6       26.23       43.61     65.55 o 
   9   8   6     1166.24     1087.12     76.99 o 
  10   8   6      978.64      891.90     80.94 o 
  11   8   6      341.76      407.33     95.36 o 
  12   8   6     1103.17      782.28     92.38 o 
  13   8   6      104.86       64.96     99.70 o 
  14   8   6      478.63      476.41    109.81 o 
  15   8   6      164.37      266.51    107.27 o 
  16   8   6      139.29      179.74    146.18 o 
 -16   9   6      149.40       95.39    162.93 o 
 -15   9   6       86.69        8.29    151.67 o 
 -14   9   6      150.74      131.76     92.71 o 
 -13   9   6      209.57      219.13     84.83 o 
 -12   9   6     2063.60     2102.23    106.12 o 
 -11   9   6      226.24      286.10     76.04 o 
 -10   9   6       90.99       35.74     62.29 o 
  -9   9   6        1.36       55.72     57.55 o 
  -8   9   6      167.64      155.68     54.91 o 
  -7   9   6      131.70      156.88     51.19 o 
  -6   9   6      402.49      472.73     56.39 o 
  -5   9   6      138.62      172.37     46.53 o 
  -4   9   6       10.88       66.65     31.86 o 
  -3   9   6      515.67      537.29     35.06 o 
  -2   9   6       96.55      111.35     25.15 o 
  -1   9   6     4621.57     4607.73    103.58 o 
   0   9   6      114.34      180.15     32.48 o 
   1   9   6     3863.54     4183.42     72.60 o 
   2   9   6     1153.61     1191.02     38.18 o 
   3   9   6      815.19      683.65     35.60 o 
   4   9   6     2989.13     2888.51     51.51 o 
   5   9   6     3151.34     3179.97    111.38 o 
   6   9   6      532.93      601.79     67.39 o 
   7   9   6      555.68      474.66     60.33 o 
   8   9   6     4682.29     4560.54    174.22 o 
   9   9   6      694.08      696.50     85.47 o 
  10   9   6      461.61      465.95     85.50 o 
  11   9   6      460.29      363.50     82.77 o 
  12   9   6       34.35      -41.06     89.71 o 
  13   9   6     1395.11     1381.02    126.68 o 
  14   9   6      707.93      656.25    113.42 o 
  15   9   6      754.41      637.13    119.35 o 
  16   9   6      234.68      156.41    199.66 o 
 -16  10   6        3.29      238.76    211.51 o 
 -15  10   6       31.23      115.77    147.71 o 
 -14  10   6       13.93      -27.89    101.68 o 
 -13  10   6       14.53       51.47     79.48 o 
 -12  10   6       53.43       17.52     75.38 o 
 -11  10   6     3785.42     3863.63    112.62 o 
 -10  10   6       80.55       86.52     65.99 o 
  -9  10   6      393.77      292.36     66.13 o 
  -8  10   6       66.68      111.67     57.97 o 
  -7  10   6      344.91      362.38     61.93 o 
  -6  10   6      800.98      782.69     67.56 o 
  -5  10   6     3781.39     3803.92     78.84 o 
  -4  10   6     3465.04     3328.16     79.96 o 
  -3  10   6      109.61      118.68     33.55 o 
  -2  10   6     3251.05     3138.97     69.35 o 
  -1  10   6     4401.49     4466.23     61.57 o 
   0  10   6     3598.07     3482.26    106.72 o 
   1  10   6     1425.00     1536.24     58.53 o 
   2  10   6      397.22      429.93     39.98 o 
   3  10   6     5543.92     5477.61     59.62 o 
   4  10   6      131.78      104.13     44.50 o 
   5  10   6     8411.02     9036.45    189.28 o 
   6  10   6      822.52      801.87     70.65 o 
   7  10   6     2982.01     2955.46    113.04 o 
   8  10   6      147.59      189.62     70.18 o 
   9  10   6     1656.72     1870.18     91.11 o 
  10  10   6       53.28       84.23     80.06 o 
  11  10   6       59.59       92.00     81.97 o 
  12  10   6        5.46       24.85     90.78 o 
  13  10   6      167.31      191.89    109.50 o 
  14  10   6     1754.44     1685.90    135.65 o 
  15  10   6      508.82      691.86    125.57 o 
  16  10   6      306.90      243.50    177.15 o 
 -16  11   6      572.14      673.63    321.11 o 
 -15  11   6      228.20      127.25    128.21 o 
 -14  11   6       17.27       31.97    102.93 o 
 -13  11   6       12.06       57.58     77.13 o 
 -12  11   6      238.07      266.50     85.26 o 
 -11  11   6     1134.50     1097.56    105.12 o 
 -10  11   6      136.20       57.02     73.33 o 
  -9  11   6      351.32      257.79     64.94 o 
  -8  11   6       22.81       16.22     56.38 o 
  -7  11   6       41.17       34.49     51.55 o 
  -6  11   6       40.69      102.47     58.43 o 
  -5  11   6      886.46      922.38     64.06 o 
  -4  11   6       12.70       95.18     47.03 o 
  -3  11   6      570.06      526.79     54.47 o 
  -2  11   6      854.41      911.14     48.75 o 
  -1  11   6    13651.53    14235.45    196.34 o 
   0  11   6      464.92      459.98     49.66 o 
   1  11   6       18.50       44.19     40.53 o 
   2  11   6      402.93      419.75     41.83 o 
   3  11   6       98.06      117.21     37.30 o 
   4  11   6     2320.93     2135.40     51.10 o 
   5  11   6      143.45       70.22     50.76 o 
   6  11   6     1449.04     1402.75     75.52 o 
   7  11   6     5697.11     5579.17    154.59 o 
   8  11   6     3870.75     3712.85    253.85 o 
   9  11   6      666.24      584.52     86.17 o 
  10  11   6       14.78      -28.30     79.05 o 
  11  11   6      115.47      150.83     98.40 o 
  12  11   6      168.02      125.74     91.23 o 
  13  11   6      111.76       73.80     85.02 o 
  14  11   6       73.27      105.17    103.81 o 
  15  11   6     1474.74     1314.20    143.33 o 
  16  11   6       72.65      -55.69    191.36 o 
 -15  12   6     1075.30     1096.28    191.10 o 
 -14  12   6       73.10       77.61    106.88 o 
 -13  12   6      440.25      358.15     99.20 o 
 -12  12   6     2237.66     2142.71    113.16 o 
 -11  12   6     3200.98     3505.75    115.62 o 
 -10  12   6     2086.30     2194.38    119.38 o 
  -9  12   6       28.48       90.09     62.99 o 
  -8  12   6     1147.61     1226.75     79.51 o 
  -7  12   6     2827.00     2623.96     85.96 o 
  -6  12   6     2203.90     2531.16     77.65 o 
  -5  12   6        0.28       40.70     62.17 o 
  -4  12   6       90.85       39.06     53.59 o 
  -3  12   6       13.85      100.19     58.53 o 
  -2  12   6     7474.68     7680.29     92.53 o 
  -1  12   6     2710.05     2893.17     65.38 o 
   0  12   6      371.81      371.82     54.86 o 
   1  12   6     3378.09     3630.45     93.55 o 
   2  12   6     1042.35      866.65     59.51 o 
   3  12   6     6682.51     6481.40     95.61 o 
   4  12   6     1075.32     1136.76     65.89 o 
   5  12   6     8418.85     8439.10    139.39 o 
   6  12   6      198.32      174.63     74.55 o 
   7  12   6     2995.58     2717.57     92.98 o 
   8  12   6      871.72      776.46     87.90 o 
   9  12   6     2840.58     3001.73    128.83 o 
  10  12   6      989.32     1109.91    101.50 o 
  11  12   6       31.38       60.27     88.10 o 
  12  12   6      335.81      331.69    112.83 o 
  13  12   6       30.39       25.12    106.57 o 
  14  12   6     2103.50     1740.10    156.02 o 
  15  12   6        0.31       37.33    193.73 o 
 -15  13   6       11.76      -78.80    223.95 o 
 -14  13   6      303.30      269.53    129.93 o 
 -13  13   6        5.75      -29.11    106.95 o 
 -12  13   6     2222.39     2060.29    117.57 o 
 -11  13   6      519.02      496.49     88.81 o 
 -10  13   6     1372.29     1185.28     99.94 o 
  -9  13   6     2153.50     2110.91     86.32 o 
  -8  13   6     1231.26     1196.24    107.41 o 
  -7  13   6     3379.84     3500.88     93.82 o 
  -6  13   6      141.52      123.21     62.22 o 
  -5  13   6     3623.35     3683.90     99.85 o 
  -4  13   6      176.01      164.73     60.85 o 
  -3  13   6     2713.04     2639.97    106.56 o 
  -2  13   6      394.95      371.09     51.19 o 
  -1  13   6     5624.51     5750.02    112.28 o 
   0  13   6      286.89      322.07     57.86 o 
   1  13   6     1323.98     1223.80     59.75 o 
   2  13   6      333.79      320.25     54.37 o 
   3  13   6     2615.77     2650.71     61.53 o 
   4  13   6      573.61      478.33     80.24 o 
   5  13   6      293.97      292.09     65.09 o 
   6  13   6     1571.57     1206.75    130.45 o 
   7  13   6      745.48      788.00     88.13 o 
   8  13   6      187.28      150.31     68.70 o 
   9  13   6     2257.50     2379.60    119.17 o 
  10  13   6     1574.57     1352.34    111.81 o 
  11  13   6       31.33       90.15     95.57 o 
  12  13   6       11.47       41.08    109.72 o 
  13  13   6      330.92      168.65    102.88 o 
  14  13   6      143.24       13.34    118.52 o 
 -14  14   6       41.83      128.10    125.02 o 
 -13  14   6      155.80      148.95    112.95 o 
 -12  14   6        1.89       41.84     89.05 o 
 -11  14   6      998.21      866.91     90.95 o 
 -10  14   6     2541.47     2552.90    111.37 o 
  -9  14   6     3124.87     3037.10    129.09 o 
  -8  14   6     1746.98     1752.99    111.69 o 
  -7  14   6     2370.16     2350.40    105.27 o 
  -6  14   6     2247.46     2354.25    112.27 o 
  -5  14   6      283.92      269.16     75.06 o 
  -4  14   6      743.55      784.57     78.73 o 
  -3  14   6       42.40      -15.32     69.17 o 
  -2  14   6      865.56      967.15     71.23 o 
  -1  14   6     4880.46     4815.69     78.66 o 
   0  14   6       27.39      100.42     57.66 o 
   1  14   6     2163.46     2096.77     72.00 o 
   2  14   6     3618.82     3625.86    106.55 o 
   3  14   6     4513.43     4664.37    110.16 o 
   4  14   6     1093.42     1013.21     73.39 o 
   5  14   6     1611.67     1593.37     85.67 o 
   6  14   6       47.51       42.93     82.41 o 
   7  14   6     2158.59     2188.35    102.01 o 
   8  14   6       41.21       57.73     78.72 o 
   9  14   6      396.22      457.52     89.45 o 
  10  14   6     2146.83     2416.13    134.46 o 
  11  14   6      174.21      236.32    104.66 o 
  12  14   6       47.93       39.87    111.79 o 
  13  14   6      646.78      680.53    132.47 o 
  14  14   6     2914.10     3199.29    261.27 o 
 -13  15   6       35.33      109.91    138.82 o 
 -12  15   6      669.89      727.07    128.45 o 
 -11  15   6      165.18      164.13     98.20 o 
 -10  15   6      441.78      430.95    106.31 o 
  -9  15   6      275.23      289.83    100.00 o 
  -8  15   6     2318.95     2172.09    117.70 o 
  -7  15   6     1479.06     1171.03    124.54 o 
  -6  15   6      340.16      164.39     97.46 o 
  -5  15   6     3993.39     4140.62    138.51 o 
  -4  15   6      221.59      224.83     70.48 o 
  -3  15   6     3052.13     3065.31    108.94 o 
  -2  15   6     2566.44     2633.46     97.43 o 
  -1  15   6     2982.12     2797.53    142.56 o 
   0  15   6      218.13      141.64     54.25 o 
   1  15   6        8.11       14.28     51.77 o 
   2  15   6     1233.88     1188.91     90.28 o 
   3  15   6      683.50      654.55     82.45 o 
   4  15   6      854.48      843.89     85.68 o 
   5  15   6     1091.73     1247.94     99.32 o 
   6  15   6     1403.34     1394.40    105.56 o 
   7  15   6      522.86      517.26    100.33 o 
   8  15   6      493.16      480.45    133.44 o 
   9  15   6     1031.74      889.71    113.99 o 
  10  15   6      365.97      469.63    111.69 o 
  11  15   6       47.75        1.43     98.97 o 
  12  15   6      250.21      233.88    116.63 o 
  13  15   6      181.13      126.33    111.98 o 
 -12  16   6       58.25       66.47    104.86 o 
 -11  16   6      837.28      933.58    139.29 o 
 -10  16   6      555.21      440.82    102.26 o 
  -9  16   6     1230.56     1246.01    121.92 o 
  -8  16   6      699.41      688.39    124.07 o 
  -7  16   6       53.20      109.77    103.58 o 
  -6  16   6     1645.02     1680.63    174.18 o 
  -5  16   6      500.42      521.35    119.68 o 
  -4  16   6      696.92      800.01     95.23 o 
  -3  16   6      312.56      356.40     82.55 o 
  -2  16   6     1595.92     1667.57     91.95 o 
  -1  16   6     4350.48     4662.26    113.95 o 
   0  16   6     1169.92     1193.36     78.06 o 
   1  16   6     1861.13     1998.03     69.98 o 
   2  16   6     1445.95     1536.46    143.50 o 
   3  16   6     5618.94     5992.46    115.16 o 
   4  16   6        0.63       24.36     73.84 o 
   5  16   6     3195.95     3209.00    112.86 o 
   6  16   6       14.05        9.49     84.07 o 
   7  16   6     1453.31     1530.14    212.10 o 
   8  16   6       27.61       45.63    110.66 o 
   9  16   6      293.78      346.59    112.86 o 
  10  16   6     1307.93     1514.40    306.60 o 
  11  16   6        6.47       29.74    161.57 o 
  12  16   6       90.76       28.56    125.12 o 
  13  16   6      199.20      203.21    210.92 o 
 -12  17   6      217.48      162.83    154.18 o 
 -11  17   6      370.00      501.99    112.64 o 
 -10  17   6      379.60      488.07    129.27 o 
  -9  17   6     1132.47     1080.38    125.09 o 
  -8  17   6      348.20      354.71    107.44 o 
  -7  17   6     1623.47     1543.41    144.53 o 
  -6  17   6      483.29      481.35    125.83 o 
  -5  17   6      250.80      192.83    107.96 o 
  -4  17   6      206.58      207.42     78.52 o 
  -3  17   6     3363.06     3782.89    146.06 o 
  -2  17   6     1563.30     1507.37    162.16 o 
  -1  17   6      709.28      791.35     84.01 o 
   0  17   6       51.47       55.39     72.88 o 
   1  17   6     6005.04     5878.76    257.31 o 
   2  17   6       71.45       71.34     81.36 o 
   3  17   6      613.47      443.25     93.14 o 
   4  17   6      173.47      125.13     92.21 o 
   5  17   6      653.78      645.39    106.98 o 
   6  17   6     1121.70     1014.19    102.01 o 
   7  17   6        2.11       32.34    109.18 o 
   8  17   6     2170.55     2157.29    151.58 o 
   9  17   6      167.65      304.03    147.03 o 
  10  17   6        6.69       -9.18    145.07 o 
  11  17   6      485.09      427.03    159.19 o 
 -11  18   6      963.69     1001.48    172.16 o 
 -10  18   6       40.45       26.53    116.67 o 
  -9  18   6      284.89      251.50    114.91 o 
  -8  18   6     1032.21      831.10    111.63 o 
  -7  18   6       92.02      104.79    108.80 o 
  -6  18   6        5.81       29.60    112.22 o 
  -5  18   6      311.58      372.17    135.37 o 
  -4  18   6      113.65      151.47    105.63 o 
  -3  18   6        1.46       83.07     85.97 o 
  -2  18   6       65.49       94.32     77.07 o 
  -1  18   6      187.07      167.25     81.11 o 
   0  18   6     1248.54     1144.38     93.80 o 
   1  18   6       10.51       73.48     72.81 o 
   2  18   6      257.50      218.01     80.39 o 
   3  18   6      950.97      867.25     91.41 o 
   4  18   6       50.73      152.39     90.50 o 
   5  18   6      617.50      565.44    110.32 o 
   6  18   6       73.02       68.65    105.76 o 
   7  18   6      809.46      676.80    140.11 o 
   8  18   6       20.70      111.62    134.48 o 
   9  18   6       80.53      134.10    121.92 o 
  10  18   6      144.95      105.06    143.31 o 
 -10  19   6       52.74      101.90    174.78 o 
  -9  19   6      608.28      599.88    142.68 o 
  -8  19   6      223.22       95.42    106.69 o 
  -7  19   6     1002.38      884.75    169.13 o 
  -6  19   6       28.53       67.84    140.34 o 
  -5  19   6      881.29      894.69    161.22 o 
  -4  19   6      416.01      360.64    155.73 o 
  -3  19   6      717.57      829.25    111.10 o 
  -2  19   6       40.67       44.87     92.25 o 
  -1  19   6      350.30      324.08    100.08 o 
   0  19   6        3.71       71.65    120.76 o 
   1  19   6      171.13      243.55    113.50 o 
   2  19   6        6.74       24.61     89.44 o 
   3  19   6        3.04       26.57     89.66 o 
   4  19   6      243.72      156.86    100.46 o 
   5  19   6      189.71      341.23    105.82 o 
   6  19   6      507.41      717.97    117.34 o 
   7  19   6        1.88      -18.74    136.34 o 
   8  19   6      346.75      380.01    143.45 o 
   9  19   6       36.22      108.07    137.46 o 
  -9  20   6       93.16      184.26    168.26 o 
  -8  20   6       22.78       72.65    115.48 o 
  -7  20   6       55.15       -3.41    124.43 o 
  -6  20   6      701.14      699.43    175.91 o 
  -5  20   6      979.06      945.62    171.79 o 
  -4  20   6       77.82       73.00    138.64 o 
  -3  20   6        1.98      122.01    121.84 o 
  -2  20   6       82.36      112.69     87.22 o 
  -1  20   6       15.98       86.71    111.85 o 
   0  20   6      111.36      146.20    115.99 o 
   1  20   6       27.51       77.98    116.97 o 
   2  20   6       85.87      140.14    117.60 o 
   3  20   6      338.17      292.59    112.38 o 
   4  20   6      135.45      169.42    109.75 o 
   5  20   6      440.97      430.48    116.77 o 
   6  20   6       29.40       80.61    117.14 o 
   7  20   6      876.92      827.10    179.02 o 
   8  20   6        3.82      101.68    134.09 o 
  -7  21   6       83.20      117.31    227.50 o 
  -6  21   6      117.01      138.41    127.34 o 
  -5  21   6       55.39       22.01    128.79 o 
  -4  21   6        0.03      -25.75    137.08 o 
  -3  21   6      106.63       76.22    115.72 o 
  -2  21   6     1344.32     1279.12    256.54 o 
  -1  21   6      849.29      770.67    152.42 o 
   0  21   6      404.25      452.11    127.47 o 
   1  21   6       70.79       -7.71    120.12 o 
   2  21   6       20.11      153.96    121.80 o 
   3  21   6      153.53      226.95    143.65 o 
   4  21   6       33.31       32.54    106.99 o 
   5  21   6       51.84      122.83    111.28 o 
   6  21   6       20.21       81.56    115.08 o 
   7  21   6        9.13       89.85    153.58 o 
  -5  22   6      245.31      159.96    177.15 o 
  -4  22   6      142.31      220.69    142.19 o 
  -3  22   6       16.24       24.23    132.03 o 
  -2  22   6        0.46       29.03    235.21 o 
  -1  22   6       19.98       46.06    121.83 o 
   0  22   6        6.45      -37.21    127.90 o 
   1  22   6       50.90      101.14    151.16 o 
   2  22   6       10.27       77.55    122.48 o 
   3  22   6        1.73      124.69    134.85 o 
   4  22   6      111.13      117.98    102.73 o 
   5  22   6      148.04      189.16    150.19 o 
   6  22   6        0.07      100.13    218.62 o 
  -4  23   6      257.77      162.33    241.13 o 
   0  23   6        7.43       84.72    165.30 o 
   1  23   6       75.14      162.33    213.29 o 
   2  23   6      228.51      121.45    215.66 o 
   3  23   6      113.54       43.84    210.92 o 
 -14   1   7      566.78      449.38    110.30 o 
 -13   1   7      735.00      795.68    123.59 o 
 -12   1   7     1262.95     1303.74     84.05 o 
 -11   1   7      346.60      244.67     60.10 o 
 -10   1   7      483.24      414.43     47.59 o 
  -9   1   7      203.58      217.77     37.63 o 
  -8   1   7       34.97       33.08     26.93 o 
  -7   1   7      175.36      259.74     30.90 o 
  -6   1   7        4.04       36.96     25.34 o 
  -5   1   7       93.54       91.06     24.56 o 
  -4   1   7     2066.15     2398.92     47.63 o 
  -3   1   7      233.96      278.51     24.19 o 
  -2   1   7      860.04      849.36     29.53 o 
  -1   1   7     3401.22     3521.35     31.25 o 
   0   1   7     1324.78     1229.46     23.98 o 
   1   1   7        0.29       71.66     19.32 o 
   2   1   7      670.00      724.68     32.84 o 
   3   1   7        4.69       34.26     19.43 o 
   4   1   7        3.37       32.46     26.59 o 
   5   1   7       32.36      141.31     33.22 o 
   6   1   7      939.70      910.08     42.51 o 
   7   1   7      102.69      173.93     38.61 o 
   8   1   7       15.80       63.35     39.88 o 
   9   1   7     3445.06     3636.40     66.19 o 
  10   1   7     1697.94     1610.88     75.94 o 
  11   1   7      271.34      241.52     69.16 o 
  12   1   7      191.81      227.68     89.13 o 
  13   1   7     1126.57      997.10    105.60 o 
  14   1   7       65.18      152.42    110.80 o 
  15   1   7      781.38      703.70    121.71 o 
  16   1   7      314.76      268.17    118.74 o 
  17   1   7      187.36      185.42    109.23 o 
  18   1   7      931.18     1113.83    277.86 o 
 -14   2   7     1383.82     1388.11    121.75 o 
 -13   2   7     2295.18     2251.83    130.60 o 
 -12   2   7     1417.68     1412.45     85.95 o 
 -11   2   7      493.26      492.32     77.21 o 
 -10   2   7    10189.10    10843.63     98.68 o 
  -9   2   7      729.15      817.00     56.04 o 
  -8   2   7      656.13      645.33     41.06 o 
  -7   2   7      183.55      257.71     34.56 o 
  -6   2   7     2206.21     2235.35     68.24 o 
  -5   2   7     1042.08     1182.23     45.98 o 
  -4   2   7      254.38      305.56     40.00 o 
  -3   2   7     6097.26     6608.30     52.14 o 
  -2   2   7     1975.69     1989.58     28.86 o 
  -1   2   7     1351.35     1340.05     31.53 o 
   0   2   7       94.51      160.84     14.73 o 
   1   2   7     1795.22     1598.20     28.23 o 
   2   2   7       78.12       90.21     22.61 o 
   3   2   7       20.25       19.45     24.38 o 
   4   2   7     5308.21     5598.51     69.76 o 
   5   2   7      687.82      697.99     38.05 o 
   6   2   7      236.40      209.02     39.36 o 
   7   2   7      433.44      359.56     38.90 o 
   8   2   7      965.64     1114.58     56.57 o 
   9   2   7      197.69      200.14     45.32 o 
  10   2   7      129.32      126.13     62.67 o 
  11   2   7      124.81      117.89     65.27 o 
  12   2   7        4.07       68.24     68.34 o 
  13   2   7      505.02      437.56     80.39 o 
  14   2   7      222.70      112.64     83.51 o 
  15   2   7     1560.88     1649.02    121.57 o 
  16   2   7      370.04      450.65    124.73 o 
  17   2   7        4.12      -27.66    121.07 o 
 -14   3   7     1080.04     1144.98    130.46 o 
 -13   3   7      118.27      106.55     79.20 o 
 -12   3   7       72.21       48.42     62.90 o 
 -11   3   7      171.00      157.47     54.91 o 
 -10   3   7       70.83       35.03     46.98 o 
  -9   3   7       81.38      116.14     47.34 o 
  -8   3   7       85.54      107.29     41.32 o 
  -7   3   7      167.38      199.02     33.62 o 
  -6   3   7    12887.04    13465.87     87.67 o 
  -5   3   7    16022.84    17566.44    106.72 o 
  -4   3   7      900.96      667.78     43.10 o 
  -3   3   7     4414.22     4320.98    101.71 o 
  -2   3   7    44141.70    43110.88    424.86 o 
  -1   3   7     4137.31     4058.80     37.62 o 
   0   3   7     1336.32     1220.02     18.80 o 
   1   3   7     7162.13     7431.84     56.70 o 
   2   3   7     7267.04     7319.08     75.58 o 
   3   3   7     1099.00     1082.29     37.93 o 
   4   3   7     6450.86     6352.41     59.12 o 
   5   3   7     9051.80     8866.39     67.62 o 
   6   3   7     3390.16     3405.11     38.59 o 
   7   3   7     2206.03     2106.82     47.56 o 
   8   3   7       22.67      104.86     41.89 o 
   9   3   7     5082.14     4746.24     74.45 o 
  10   3   7     1033.05      995.33     59.52 o 
  11   3   7      481.58      451.20     64.32 o 
  12   3   7      364.01      459.28     77.33 o 
  13   3   7       25.75       32.08     74.93 o 
  14   3   7      310.72      337.16     92.09 o 
  15   3   7      140.83       75.38     85.82 o 
  16   3   7        2.98      -23.79     94.10 o 
  17   3   7      124.60      127.98    135.89 o 
 -14   4   7       17.80       69.17    110.18 o 
 -13   4   7       78.77      113.46     83.36 o 
 -12   4   7     1979.54     2000.11     83.13 o 
 -11   4   7      176.78      233.01     64.43 o 
 -10   4   7      312.04      389.14     66.28 o 
  -9   4   7      185.04      238.04     52.30 o 
  -8   4   7     2972.46     2933.12     58.73 o 
  -7   4   7      499.56      505.49     51.00 o 
  -6   4   7    10052.01    10470.83     89.96 o 
  -5   4   7      302.67      339.47     41.68 o 
  -4   4   7    12735.03    12935.73    104.57 o 
  -3   4   7     7953.99     8176.48     81.05 o 
  -2   4   7     3848.83     3763.22     29.89 o 
  -1   4   7     7928.81     7990.66     80.30 o 
   0   4   7     3829.19     3823.22     30.96 o 
   1   4   7     9870.47     9645.66     61.42 o 
   2   4   7     9357.97     9363.85     67.78 o 
   3   4   7    28530.45    29494.44    428.00 o 
   4   4   7     1582.96     1425.66     40.39 o 
   5   4   7    11835.53    11963.39    111.90 o 
   6   4   7     3843.48     3774.76     56.42 o 
   7   4   7      185.61      103.37     39.96 o 
   8   4   7     2588.46     2498.29     83.80 o 
   9   4   7      875.34      788.23     56.43 o 
  10   4   7     3372.46     3421.70     70.14 o 
  11   4   7     3535.51     3609.93     85.66 o 
  12   4   7       93.56      125.84     65.08 o 
  13   4   7      133.56       91.14     63.55 o 
  14   4   7     2557.51     2408.73    113.98 o 
  15   4   7      102.25      109.67    123.45 o 
  16   4   7      322.28      222.42    129.06 o 
  17   4   7        7.50      116.53    136.23 o 
 -14   5   7      380.18      440.54     97.23 o 
 -13   5   7      638.98      583.71     95.87 o 
 -12   5   7     1236.91     1264.67     76.30 o 
 -11   5   7     2901.49     3040.97    112.02 o 
 -10   5   7     1137.40     1179.78     66.69 o 
  -9   5   7     1106.68     1187.12     70.79 o 
  -8   5   7      148.50      169.68     53.13 o 
  -7   5   7     2160.43     2130.39     53.99 o 
  -6   5   7     4273.46     4262.54     62.79 o 
  -5   5   7     6580.57     6569.05     69.48 o 
  -4   5   7     9567.52     9964.00    107.06 o 
  -3   5   7    16812.03    16617.78    147.73 o 
  -2   5   7    20085.78    20627.67    108.67 o 
  -1   5   7     1387.97     1289.43     23.81 o 
   0   5   7     8829.19     8180.71     84.26 o 
   1   5   7     8404.22     8664.00     87.66 o 
   2   5   7     1535.49     2078.40     33.79 o 
   3   5   7       54.14       53.28     28.59 o 
   4   5   7     1812.01     1844.07     43.53 o 
   5   5   7     1585.92     1312.03     43.35 o 
   6   5   7      482.90      494.79     43.17 o 
   7   5   7     1748.46     1564.80     51.20 o 
   8   5   7     1432.53     1471.98     62.00 o 
   9   5   7     2100.15     2118.39     63.02 o 
  10   5   7     1497.64     1461.69     87.05 o 
  11   5   7       34.37       27.31     62.72 o 
  12   5   7        0.62        0.60     56.63 o 
  13   5   7     2501.31     2749.53    106.89 o 
  14   5   7        2.53       22.91    111.04 o 
  15   5   7     1207.24     1276.41    168.40 o 
  16   5   7      733.86      763.09    160.85 o 
  17   5   7       33.99     -156.41    201.44 o 
 -14   6   7       82.24      235.43    116.22 o 
 -13   6   7        7.83       45.86     67.37 o 
 -12   6   7    10673.17    11044.82    152.04 o 
 -11   6   7       15.71       74.14     54.79 o 
 -10   6   7     2844.88     2977.75     83.52 o 
  -9   6   7     2350.07     2374.28     75.36 o 
  -8   6   7     4016.68     4027.25     80.55 o 
  -7   6   7       89.90      118.77     43.84 o 
  -6   6   7    16950.30    17400.20    132.12 o 
  -5   6   7     4926.10     5326.83     65.61 o 
  -4   6   7    17502.72    19270.41     87.50 o 
  -3   6   7     7789.74     7521.49     43.48 o 
  -2   6   7      810.02      741.03     28.25 o 
  -1   6   7    11557.89    12326.29    140.23 o 
   0   6   7     3891.25     3779.02     35.33 o 
   1   6   7     5841.94     6006.97     66.24 o 
   2   6   7     2427.80     2606.20     40.99 o 
   3   6   7     1610.10     1304.69     35.25 o 
   4   6   7     2445.41     2582.99     47.85 o 
   5   6   7    10810.36    10495.98     80.94 o 
   6   6   7     1831.76     1796.99     49.52 o 
   7   6   7     2259.57     2168.49     64.42 o 
   8   6   7      368.27      486.32     61.55 o 
   9   6   7     3512.87     3553.74     81.46 o 
  10   6   7      467.03      437.58     61.20 o 
  11   6   7      685.12      621.41     72.39 o 
  12   6   7     1296.74     1239.58    116.29 o 
  13   6   7     1130.50     1131.08    111.25 o 
  14   6   7     3201.60     3312.11    186.91 o 
  15   6   7      871.60      816.74    159.14 o 
  16   6   7       18.37      -24.04    150.83 o 
 -14   7   7       20.15       69.62    115.99 o 
 -13   7   7     1469.92     1544.67     93.76 o 
 -12   7   7      369.31      490.94     82.94 o 
 -11   7   7     1998.18     1899.18     79.02 o 
 -10   7   7       12.47       98.62     58.39 o 
  -9   7   7       35.91      149.30     51.91 o 
  -8   7   7      685.96      619.57     60.49 o 
  -7   7   7     3921.34     3777.23     92.36 o 
  -6   7   7      151.60      137.62     42.97 o 
  -5   7   7     5725.04     5679.77     70.79 o 
  -4   7   7     9276.12     9283.06    121.04 o 
  -3   7   7      309.66      254.55     24.49 o 
  -2   7   7    37665.99    39928.75    689.67 o 
  -1   7   7     4606.13     4383.13     95.28 o 
   0   7   7     6441.87     6709.90     60.28 o 
   1   7   7     2539.06     2847.54     42.28 o 
   2   7   7     1819.05     1657.03     37.39 o 
   3   7   7        7.81       33.09     25.38 o 
   4   7   7    13608.61    13717.99     85.37 o 
   5   7   7     9169.86     9360.64     77.24 o 
   6   7   7     2132.25     2125.97     54.16 o 
   7   7   7    10665.47    10507.16    149.87 o 
   8   7   7    10312.76    10293.50    143.66 o 
   9   7   7    25374.36    25791.94    163.93 o 
  10   7   7     1415.62     1346.57     88.56 o 
  11   7   7     1753.79     1810.05    100.52 o 
  12   7   7     2715.65     2710.24    145.15 o 
  13   7   7     1542.39     1489.52    103.37 o 
  14   7   7       14.54       50.81     81.52 o 
  15   7   7     1402.94     1428.14    152.03 o 
  16   7   7      651.52      586.54    156.29 o 
 -15   8   7       40.57       39.10    188.40 o 
 -14   8   7       70.42       64.06     98.59 o 
 -13   8   7      745.56      783.42     94.46 o 
 -12   8   7     5929.07     6494.27    113.81 o 
 -11   8   7      424.24      428.08     79.44 o 
 -10   8   7     4343.24     4627.40    104.84 o 
  -9   8   7     2350.94     2151.24    105.26 o 
  -8   8   7     3033.22     3119.28     75.06 o 
  -7   8   7      339.93      359.72     53.34 o 
  -6   8   7     5643.98     5935.87     79.03 o 
  -5   8   7     1609.10     1681.65     57.25 o 
  -4   8   7      161.26      214.00     33.39 o 
  -3   8   7    10882.21    11289.50    109.35 o 
  -2   8   7     8602.77     8942.76     53.77 o 
  -1   8   7     6466.29     6555.45    107.22 o 
   0   8   7     2058.09     2418.70     41.44 o 
   1   8   7     2277.04     2139.62     38.45 o 
   2   8   7      346.98      470.91     34.58 o 
   3   8   7      634.23      594.59     37.64 o 
   4   8   7      169.14      257.19     36.23 o 
   5   8   7     9281.59    10026.28    114.85 o 
   6   8   7     3985.37     4357.02     64.51 o 
   7   8   7     1141.51     1006.36     51.47 o 
   8   8   7     6010.41     6049.05    119.82 o 
   9   8   7      104.95       95.21     71.37 o 
  10   8   7     1877.92     1916.98     90.88 o 
  11   8   7     4572.34     4594.41    156.57 o 
  12   8   7       90.24      156.67     83.08 o 
  13   8   7      846.15      681.66    107.40 o 
  14   8   7      997.21     1001.68    119.59 o 
  15   8   7     2343.82     2348.88    139.73 o 
  16   8   7     1624.06     1648.55    195.06 o 
 -15   9   7      308.12      257.13    156.41 o 
 -14   9   7       20.91      -10.20     96.56 o 
 -13   9   7      321.91      188.98     77.02 o 
 -12   9   7      827.14      866.04     82.23 o 
 -11   9   7     2325.16     2130.43     92.83 o 
 -10   9   7      288.04      249.17     69.56 o 
  -9   9   7      557.07      439.96     69.93 o 
  -8   9   7      398.42      399.82     60.36 o 
  -7   9   7      343.45      445.36     64.27 o 
  -6   9   7     1094.92      978.28     61.62 o 
  -5   9   7       21.41       46.67     37.28 o 
  -4   9   7     4263.18     4221.38     78.33 o 
  -3   9   7     6857.65     6961.82     94.43 o 
  -2   9   7     9494.75     9586.98     66.07 o 
  -1   9   7     5646.74     5568.13     81.15 o 
   0   9   7    11525.49    11575.88    142.93 o 
   1   9   7     1258.32     1303.70     36.80 o 
   2   9   7      530.00      600.55     35.17 o 
   3   9   7       25.40       47.49     29.14 o 
   4   9   7    11660.13    12021.53    156.52 o 
   5   9   7    15620.53    15439.83    216.94 o 
   6   9   7     2755.33     2631.94     80.30 o 
   7   9   7     3687.21     3620.35     89.20 o 
   8   9   7      724.50     1058.20    102.79 o 
   9   9   7     7116.02     7123.47    118.98 o 
  10   9   7      884.22      804.75     85.51 o 
  11   9   7       57.25       36.70     70.37 o 
  12   9   7      410.06      367.38    102.03 o 
  13   9   7      783.45      737.74    112.69 o 
  14   9   7      271.33      194.89    102.35 o 
  15   9   7       27.13       23.10    124.80 o 
 -15  10   7      132.24       62.38    130.49 o 
 -14  10   7      609.18      634.87    112.86 o 
 -13  10   7       18.34       21.06     83.03 o 
 -12  10   7     1282.99     1395.71    103.77 o 
 -11  10   7      156.60      172.69     70.27 o 
 -10  10   7       21.80       84.05     66.78 o 
  -9  10   7      492.28      426.95     74.47 o 
  -8  10   7      577.41      514.14     62.46 o 
  -7  10   7      153.18      130.17     51.76 o 
  -6  10   7      364.84      452.44     64.86 o 
  -5  10   7      784.41      782.69     55.16 o 
  -4  10   7     2031.67     2209.16     73.17 o 
  -3  10   7     8328.63     8632.46    123.38 o 
  -2  10   7     7327.05     7929.06    149.22 o 
  -1  10   7     1928.01     2012.98     80.30 o 
   0  10   7       73.59       96.21     31.09 o 
   1  10   7      723.88      645.91     32.43 o 
   2  10   7      564.80      426.79     46.60 o 
   3  10   7     3304.69     3117.45     86.80 o 
   4  10   7     2406.00     2365.33     60.82 o 
   5  10   7     3880.92     3755.67     84.44 o 
   6  10   7      600.29      546.80     61.69 o 
   7  10   7      193.69      145.52     70.43 o 
   8  10   7      906.06      877.72    121.00 o 
   9  10   7     2988.47     2947.37    112.22 o 
  10  10   7     1553.67     1418.91    140.21 o 
  11  10   7     2911.85     2917.59    115.56 o 
  12  10   7       14.38       35.89     91.97 o 
  13  10   7     1134.55     1117.26    177.38 o 
  14  10   7     1728.60     1779.80    128.41 o 
  15  10   7      745.97      690.46    143.59 o 
  16  10   7       70.02      107.24    218.03 o 
 -15  11   7     1029.59     1077.26    175.30 o 
 -14  11   7      333.60      323.32    104.48 o 
 -13  11   7      760.02      674.72    104.06 o 
 -12  11   7     1324.03     1339.83    132.80 o 
 -11  11   7     1588.65     1458.88     93.61 o 
 -10  11   7       99.10      114.12     70.58 o 
  -9  11   7      145.51      100.93     66.85 o 
  -8  11   7      163.46       35.06     61.69 o 
  -7  11   7      800.86      645.45     64.08 o 
  -6  11   7      363.91      339.28     57.22 o 
  -5  11   7       53.81       77.43     51.57 o 
  -4  11   7     3493.02     3452.28     90.56 o 
  -3  11   7     3590.65     3414.86     56.88 o 
  -2  11   7      344.38      380.21     51.89 o 
  -1  11   7      271.86      223.88     45.18 o 
   0  11   7       27.80       82.68     42.09 o 
   1  11   7      313.25      298.05     45.33 o 
   2  11   7     1860.00     1959.01     63.14 o 
   3  11   7      104.80       58.59     37.16 o 
   4  11   7       38.16       75.29     40.10 o 
   5  11   7     1051.72     1056.97     71.32 o 
   6  11   7      500.91      509.28     62.34 o 
   7  11   7      183.28      189.54     66.57 o 
   8  11   7     3786.18     3718.88     98.17 o 
   9  11   7     4570.44     4776.12    120.36 o 
  10  11   7       38.90       43.70     84.17 o 
  11  11   7      463.34      303.49     94.50 o 
  12  11   7      123.75       83.28     86.58 o 
  13  11   7      358.35      408.62    118.16 o 
  14  11   7      162.56      231.17    124.23 o 
  15  11   7      573.86      506.64    138.51 o 
 -15  12   7        1.07      -22.75    150.67 o 
 -14  12   7      150.94      170.57    106.92 o 
 -13  12   7     1020.44      977.57    195.23 o 
 -12  12   7       87.48       92.66     80.94 o 
 -11  12   7       11.96       98.41     79.67 o 
 -10  12   7     2674.26     2907.43    120.58 o 
  -9  12   7       60.76       87.81     69.15 o 
  -8  12   7        7.44       30.01     64.28 o 
  -7  12   7        0.46       90.07     62.14 o 
  -6  12   7     1278.72     1439.18     75.06 o 
  -5  12   7      139.39      193.65     53.45 o 
  -4  12   7      963.27      864.97     69.34 o 
  -3  12   7      129.44       87.10     53.68 o 
  -2  12   7     1333.73     1264.76     56.90 o 
  -1  12   7      859.95      994.88     56.41 o 
   0  12   7     1096.96      983.04     59.20 o 
   1  12   7      496.94      530.79     52.16 o 
   2  12   7       69.22       67.74     49.17 o 
   3  12   7       10.29       76.63     42.04 o 
   4  12   7      605.85      560.34     54.72 o 
   5  12   7     2281.12     2301.01     73.69 o 
   6  12   7        1.49       63.20     68.05 o 
   7  12   7      303.46      269.75     69.99 o 
   8  12   7        5.59      -10.27     80.43 o 
   9  12   7       98.30      141.37     84.63 o 
  10  12   7     3336.29     3452.56    133.61 o 
  11  12   7     1016.89     1102.53    110.08 o 
  12  12   7       99.54       59.55     97.84 o 
  13  12   7        0.22       71.65    109.28 o 
  14  12   7     1817.73     1885.58    125.86 o 
  15  12   7      651.56      550.99    219.21 o 
 -15  13   7      103.39      -77.02    225.13 o 
 -14  13   7       27.86       67.32    117.78 o 
 -13  13   7      299.45      356.58     94.56 o 
 -12  13   7      229.67      270.34     94.83 o 
 -11  13   7      115.17      103.95     78.33 o 
 -10  13   7        0.15       28.20     75.08 o 
  -9  13   7      163.11      207.75     80.50 o 
  -8  13   7      204.11      175.56     67.64 o 
  -7  13   7      857.14      976.39    106.47 o 
  -6  13   7      241.31      147.28     86.24 o 
  -5  13   7      486.12      478.20     73.65 o 
  -4  13   7      364.91      310.06     64.64 o 
  -3  13   7      386.45      391.66     71.17 o 
  -2  13   7     3385.81     3292.41     93.87 o 
  -1  13   7     1259.15     1244.35     63.49 o 
   0  13   7     2773.99     2579.04     67.88 o 
   1  13   7      151.44      126.45     49.94 o 
   2  13   7     1130.62     1049.51     60.63 o 
   3  13   7      113.99       93.05     50.65 o 
   4  13   7      912.59      826.31     77.81 o 
   5  13   7     3978.73     3708.92     87.62 o 
   6  13   7        0.18       -3.16     64.23 o 
   7  13   7     1302.74     1217.48     95.73 o 
   8  13   7     1206.07      964.91     97.80 o 
   9  13   7     1812.72     1855.98    114.16 o 
  10  13   7      130.04       90.99     91.91 o 
  11  13   7     3004.84     2659.64    138.42 o 
  12  13   7     1075.73     1013.54    121.42 o 
  13  13   7       15.63       85.50    113.83 o 
  14  13   7      126.58      117.33    116.60 o 
 -14  14   7      131.23       89.17    153.75 o 
 -13  14   7      262.59      225.44    108.43 o 
 -12  14   7      192.21      156.40     93.95 o 
 -11  14   7       40.78       52.28     83.10 o 
 -10  14   7      518.93      594.10     98.10 o 
  -9  14   7      501.82      586.50     88.90 o 
  -8  14   7       94.40       14.91     79.44 o 
  -7  14   7     2560.79     2643.50    118.96 o 
  -6  14   7      101.47      103.79     85.35 o 
  -5  14   7       13.91       99.45     78.55 o 
  -4  14   7      224.04      220.52     78.50 o 
  -3  14   7     1144.10     1000.75     83.91 o 
  -2  14   7     1322.84     1141.64     80.06 o 
  -1  14   7      754.56      894.90     90.64 o 
   0  14   7      305.22      303.95     59.90 o 
   1  14   7      724.18      729.40     66.24 o 
   2  14   7      167.38      253.95     63.86 o 
   3  14   7      311.89      462.76     87.14 o 
   4  14   7     1175.95     1345.05     97.32 o 
   5  14   7      112.93       66.63     77.41 o 
   6  14   7      254.44      269.15     94.15 o 
   7  14   7      468.23      352.26     85.60 o 
   8  14   7      103.84       98.55     94.45 o 
   9  14   7        5.27       69.77     83.06 o 
  10  14   7      975.32      825.93    107.36 o 
  11  14   7     1356.29     1344.93    191.86 o 
  12  14   7      687.22      610.13    121.73 o 
  13  14   7       29.07       49.15    117.02 o 
  14  14   7      220.11      341.26    226.91 o 
 -13  15   7      509.55      555.47    144.24 o 
 -12  15   7       16.25      126.83    119.55 o 
 -11  15   7       66.25       87.17     99.44 o 
 -10  15   7       61.72      104.54     94.66 o 
  -9  15   7      877.47      798.00    108.05 o 
  -8  15   7        1.26       62.83     81.98 o 
  -7  15   7       42.80      171.66     89.74 o 
  -6  15   7      967.67      833.41    119.98 o 
  -5  15   7      511.17      530.06    111.60 o 
  -4  15   7       31.06      135.07     72.33 o 
  -3  15   7      566.43      557.59    101.50 o 
  -2  15   7     2145.09     2208.85     89.51 o 
  -1  15   7     1148.75     1224.86    104.65 o 
   0  15   7       21.72       87.44     54.84 o 
   1  15   7      953.69      846.86     70.74 o 
   2  15   7       87.56      142.43     56.99 o 
   3  15   7        0.81       14.01     66.65 o 
   4  15   7      181.16      216.75     67.75 o 
   5  15   7       11.43       54.36     75.88 o 
   6  15   7      333.89      435.08     94.04 o 
   7  15   7        0.58       -8.62     92.37 o 
   8  15   7      361.77      291.49    127.35 o 
   9  15   7        7.34       37.56     97.89 o 
  10  15   7       48.55      155.46     99.40 o 
  11  15   7      481.34      512.59    134.51 o 
  12  15   7      141.57       87.82    108.78 o 
  13  15   7      169.82      190.18    175.96 o 
 -12  16   7        2.17        4.82    117.28 o 
 -11  16   7       22.84       85.49    119.53 o 
 -10  16   7      466.16      441.42    113.43 o 
  -9  16   7       47.17      111.23     91.23 o 
  -8  16   7     1662.74     1571.85    145.22 o 
  -7  16   7       15.43      -15.70    113.95 o 
  -6  16   7      301.23      314.39    123.27 o 
  -5  16   7      711.78      788.67    126.83 o 
  -4  16   7     1523.94     1479.28    131.30 o 
  -3  16   7     2847.51     2988.20    107.08 o 
  -2  16   7      698.18      691.21     90.20 o 
  -1  16   7      366.58      263.43     71.74 o 
   0  16   7      319.05      320.32     63.17 o 
   1  16   7      474.34      434.84     66.43 o 
   2  16   7       22.31       84.45     78.42 o 
   3  16   7     1175.65     1055.11     93.52 o 
   4  16   7        6.39       52.15     80.01 o 
   5  16   7       96.81       90.35     80.75 o 
   6  16   7      241.34      198.77     85.26 o 
   7  16   7        4.51       18.86    117.33 o 
   8  16   7     1234.09     1312.60    152.49 o 
   9  16   7      981.42      991.71    172.87 o 
  10  16   7     1189.28     1160.29    171.15 o 
  11  16   7     1941.42     1818.97    164.11 o 
  12  16   7      476.27      510.22    132.67 o 
  13  16   7       19.85      103.09    189.59 o 
 -12  17   7       81.27      109.55    120.85 o 
 -11  17   7       24.53       64.72    117.09 o 
 -10  17   7       89.33      195.94    121.49 o 
  -9  17   7      263.62      332.64    113.27 o 
  -8  17   7      665.99      583.16     97.56 o 
  -7  17   7      162.71       29.24     64.87 o 
  -6  17   7       80.80       61.21    108.27 o 
  -5  17   7      824.29      769.99    116.21 o 
  -4  17   7        3.49       79.89    103.73 o 
  -3  17   7        6.08       91.91     81.55 o 
  -2  17   7     2041.55     2199.78    135.88 o 
  -1  17   7      160.78      222.54     88.30 o 
   0  17   7      243.66      266.56     78.62 o 
   1  17   7       70.57       32.10     74.68 o 
   2  17   7     2420.90     2719.59    125.31 o 
   3  17   7      204.53      231.01     90.25 o 
   4  17   7       55.68        0.53     83.32 o 
   5  17   7       64.41       93.41     88.08 o 
   6  17   7      807.50      744.21    112.96 o 
   7  17   7      556.44      458.58    120.85 o 
   8  17   7      369.92      340.44    147.19 o 
   9  17   7      739.94      728.49    160.85 o 
  10  17   7       54.81       39.43    123.15 o 
  11  17   7      102.07      117.08    148.61 o 
 -11  18   7       80.53      225.13    215.06 o 
 -10  18   7       87.51       37.39     99.12 o 
  -9  18   7       22.73       56.86    118.15 o 
  -8  18   7     1797.11     1614.30    139.82 o 
  -7  18   7      316.38      323.31    132.11 o 
  -6  18   7      380.80      411.49    122.83 o 
  -5  18   7      258.36      226.66    112.94 o 
  -4  18   7     6030.74     6844.27    353.40 o 
  -3  18   7      197.40      216.93    104.34 o 
  -2  18   7      631.60      622.60    100.97 o 
  -1  18   7      483.03      328.48     98.43 o 
   0  18   7       59.64       53.41     86.54 o 
   1  18   7     2026.63     2166.17    344.22 o 
   2  18   7       86.56       -0.54     92.46 o 
   3  18   7      471.92      473.70    108.36 o 
   4  18   7        5.05       34.54     84.42 o 
   5  18   7      242.48      169.49     91.28 o 
   6  18   7      543.87      528.89    121.83 o 
   7  18   7     1371.55     1377.20    171.02 o 
   8  18   7      115.99      112.20    130.07 o 
   9  18   7      128.56       86.63    151.06 o 
  10  18   7      239.42      181.49    157.31 o 
 -10  19   7        1.60      119.68    199.07 o 
  -9  19   7      500.95      574.38    132.62 o 
  -8  19   7      855.09      911.81    140.99 o 
  -7  19   7       93.17      143.94    123.97 o 
  -6  19   7      268.60      152.62    133.62 o 
  -5  19   7      845.54      748.62    148.14 o 
  -4  19   7       56.15       54.42    113.80 o 
  -3  19   7     2133.75     1891.90    170.63 o 
  -2  19   7       20.06       65.41     96.52 o 
  -1  19   7     1224.27     1268.53    111.46 o 
   0  19   7       44.36       34.96    120.77 o 
   1  19   7      380.07      243.72    124.16 o 
   2  19   7     3108.25     3311.13    116.49 o 
   3  19   7        5.93       62.83     94.44 o 
   4  19   7      143.18      232.61    101.28 o 
   5  19   7      115.46       77.64     90.89 o 
   6  19   7     1210.09     1084.41    129.77 o 
   7  19   7       45.69       46.44    149.32 o 
   8  19   7      436.29      378.60    143.83 o 
   9  19   7      132.06      175.08    155.10 o 
  -8  20   7      275.21      213.19    133.34 o 
  -7  20   7      762.83      699.44    167.39 o 
  -6  20   7      227.67      390.19    158.75 o 
  -5  20   7       45.15       71.87    134.06 o 
  -4  20   7      440.76      684.59    152.15 o 
  -3  20   7       47.24       79.73    135.42 o 
  -2  20   7      377.81      326.94    117.72 o 
  -1  20   7      337.09      169.04    124.64 o 
   0  20   7       11.54        4.68    105.86 o 
   1  20   7     1046.50      910.87    152.62 o 
   2  20   7        5.31       36.71    113.67 o 
   3  20   7     1239.18     1097.55    121.88 o 
   4  20   7      846.61     1086.66    143.25 o 
   5  20   7     2149.57     2193.04    152.70 o 
   6  20   7      752.07      854.98    119.77 o 
   7  20   7      775.56      739.54    147.35 o 
   8  20   7     1336.81     1566.94    175.35 o 
  -6  21   7      648.65      632.71    167.61 o 
  -5  21   7      313.88      414.36    158.42 o 
  -4  21   7     1071.59     1068.03    180.11 o 
  -3  21   7       16.14       87.55    149.10 o 
  -2  21   7      754.60      473.38    176.55 o 
  -1  21   7        6.69      220.40    165.30 o 
   0  21   7      277.18      416.60    146.29 o 
   1  21   7        1.88       51.97    140.52 o 
   2  21   7     1992.72     2195.87    187.60 o 
   3  21   7      314.11      359.15    144.28 o 
   4  21   7      139.60      143.69    111.12 o 
   5  21   7       58.55       19.05    102.86 o 
   6  21   7     1885.89     1975.56    150.91 o 
   7  21   7     1067.87     1115.01    237.58 o 
  -5  22   7       20.03       42.66    207.95 o 
  -4  22   7      840.36      770.79    207.95 o 
  -3  22   7     1563.15     1493.36    167.22 o 
  -2  22   7       63.22       22.51    238.17 o 
  -1  22   7      359.46      162.33    220.99 o 
   0  22   7      155.29       59.65    143.58 o 
   1  22   7      914.72     1003.00    164.35 o 
   2  22   7      606.56      427.93    246.46 o 
   3  22   7      982.94     1008.07    176.77 o 
   4  22   7      298.05      237.51    131.07 o 
   5  22   7      161.99      165.41    132.33 o 
  -4  23   7      537.00      420.05    245.28 o 
   1  23   7       60.65       79.39    207.95 o 
   2  23   7      430.07      610.83    217.43 o 
   3  23   7       79.73       49.77    176.55 o 
 -14   0   8     3185.05     3084.94    191.36 o 
 -13   0   8      241.62      187.81    119.08 o 
 -12   0   8      800.23      769.61    173.59 o 
 -11   0   8     2113.46     1982.37    152.26 o 
 -10   0   8      501.28      484.99     80.74 o 
  -9   0   8      355.14      237.66     49.12 o 
  -8   0   8     7205.87     7167.92    102.72 o 
  -7   0   8    11572.59    11275.52    200.62 o 
  -6   0   8     9750.66    10084.96    118.20 o 
  -5   0   8     7583.65     7664.31     74.63 o 
  -4   0   8     5030.96     5004.76     62.90 o 
  -3   0   8    16596.98    15838.97    115.62 o 
  -2   0   8     7597.96     7392.45     78.11 o 
  -1   0   8     3689.24     3478.53     55.37 o 
   0   0   8    12489.87    12107.54    125.60 o 
   1   0   8     1239.16     1123.55     28.61 o 
   2   0   8    26327.13    25895.64    634.23 o 
   3   0   8    41326.84    42281.98   1186.10 o 
   4   0   8    28497.31    27978.21    205.29 o 
   5   0   8     8406.49     9036.96    103.75 o 
   6   0   8    16284.21    16484.67    136.99 o 
   7   0   8     1771.18     1790.90     82.06 o 
   8   0   8     5408.18     5719.18     97.49 o 
   9   0   8     2057.81     1748.87    104.27 o 
  10   0   8      181.91      191.40     89.96 o 
  11   0   8     1424.97     1711.62    161.74 o 
  12   0   8     7469.60     7920.60    241.13 o 
  13   0   8    10749.93    11353.32    258.91 o 
  14   0   8     2175.00     1936.16    221.58 o 
  15   0   8     1313.77     1556.39    220.99 o 
  16   0   8      249.92      233.43    157.59 o 
  17   0   8      562.36      464.65    151.17 o 
 -14   1   8      909.44     1039.77    133.63 o 
 -13   1   8     4765.26     5166.95    142.46 o 
 -12   1   8      328.20      233.31     97.10 o 
 -11   1   8      359.55      369.69     68.01 o 
 -10   1   8     1042.74      935.80     46.20 o 
  -9   1   8     2099.00     1987.46     47.51 o 
  -8   1   8     1044.48      913.93     38.43 o 
  -7   1   8      790.03      756.47     32.75 o 
  -6   1   8    11748.68    12227.71    155.72 o 
  -5   1   8     7217.32     7290.43    111.77 o 
  -4   1   8    12725.78    12709.97    102.94 o 
  -3   1   8      888.71      770.10     30.21 o 
  -2   1   8      576.96      474.84     22.96 o 
  -1   1   8     3568.57     3396.34     36.95 o 
   0   1   8     7846.63     7427.86     50.45 o 
   1   1   8     2377.38     2499.71     47.44 o 
   2   1   8       60.38      101.47     22.31 o 
   3   1   8      298.27      317.80     29.84 o 
   4   1   8       84.82       82.84     33.06 o 
   5   1   8    24652.95    26694.74    233.28 o 
   6   1   8       12.23       49.40     34.25 o 
   7   1   8      247.37      133.98     39.44 o 
   8   1   8     3510.03     3542.49     89.79 o 
   9   1   8      775.53      782.60     54.17 o 
  10   1   8     2534.71     2706.91     66.17 o 
  11   1   8     1316.29     1444.08     83.42 o 
  12   1   8     2698.33     2977.92    175.07 o 
  13   1   8       66.26      244.07    114.78 o 
  14   1   8     1421.41     1396.66    136.74 o 
  15   1   8       10.31       62.22     92.27 o 
  16   1   8      647.18      543.77    115.84 o 
  17   1   8      304.42      404.56    116.27 o 
  18   1   8      592.56      520.18    216.25 o 
 -14   2   8       79.66       49.30     90.70 o 
 -13   2   8      919.31      776.16    126.19 o 
 -12   2   8     1140.99     1093.50    117.93 o 
 -11   2   8      235.47      258.49     69.31 o 
 -10   2   8       50.28      278.62     56.64 o 
  -9   2   8      111.71      136.36     42.73 o 
  -8   2   8      904.00      889.79     51.74 o 
  -7   2   8     7639.74     7792.12     71.97 o 
  -6   2   8       86.82      129.48     33.36 o 
  -5   2   8     1817.08     1994.96     98.83 o 
  -4   2   8      740.12      808.25     42.81 o 
  -3   2   8       23.14      285.06     64.93 o 
  -2   2   8     5920.55     5696.82     46.78 o 
  -1   2   8     4629.81     4472.43     46.74 o 
   0   2   8    24030.10    23437.90    165.64 o 
   1   2   8    15632.16    14950.52    124.39 o 
   2   2   8     3979.67     3361.80     31.82 o 
   3   2   8       40.76       54.08     28.96 o 
   4   2   8    91983.47    95990.95    723.45 o 
   5   2   8     3466.98     3163.15     50.35 o 
   6   2   8      563.51      468.50     38.85 o 
   7   2   8       13.79       66.34     38.05 o 
   8   2   8     4397.17     4235.07     68.63 o 
   9   2   8      600.63      490.48     53.90 o 
  10   2   8      133.58      156.64     71.50 o 
  11   2   8      288.23      281.11     71.73 o 
  12   2   8     4194.39     3890.93    102.82 o 
  13   2   8     1120.99      979.03     92.54 o 
  14   2   8      186.13      211.89     91.66 o 
  15   2   8      527.55      734.08    121.21 o 
  16   2   8     3583.15     3815.57    152.25 o 
  17   2   8     1115.21     1153.53    130.63 o 
 -14   3   8      770.97      912.67    140.55 o 
 -13   3   8     3125.72     3028.89    117.00 o 
 -12   3   8      858.65      742.62     80.26 o 
 -11   3   8     1664.80     1695.71     74.12 o 
 -10   3   8     1148.35      968.54     62.40 o 
  -9   3   8     1267.99     1257.87     57.13 o 
  -8   3   8     1575.77     1448.19     53.96 o 
  -7   3   8     1779.86     1934.89     61.38 o 
  -6   3   8      472.79      501.42     46.41 o 
  -5   3   8        2.15       58.65     49.71 o 
  -4   3   8    21424.92    21516.50    203.01 o 
  -3   3   8       80.05       61.90     23.10 o 
  -2   3   8     2487.49     2929.22     40.45 o 
  -1   3   8      252.10      264.79     23.10 o 
   0   3   8     6409.30     6422.51     35.55 o 
   1   3   8     1472.80     1423.46     24.12 o 
   2   3   8      114.23       93.12     23.16 o 
   3   3   8     7172.22     6884.11    114.59 o 
   4   3   8      444.87      483.85     45.06 o 
   5   3   8      662.76      503.60     46.00 o 
   6   3   8     6486.35     6655.49     75.34 o 
   7   3   8     6181.45     5881.97     67.17 o 
   8   3   8     6532.92     6594.70     71.29 o 
   9   3   8      409.63      325.93     62.22 o 
  10   3   8       12.66       30.28     50.64 o 
  11   3   8     6443.55     6737.02    121.69 o 
  12   3   8     1317.38     1350.70     80.16 o 
  13   3   8     2339.27     2200.63    104.06 o 
  14   3   8     1104.69     1134.95    121.36 o 
  15   3   8      288.15      259.43     89.30 o 
  16   3   8      130.01       84.69     93.39 o 
  17   3   8        4.11       65.45    135.70 o 
 -15   4   8       82.47      193.73    170.63 o 
 -14   4   8      257.24      200.49    111.80 o 
 -13   4   8       91.45       82.11    105.32 o 
 -12   4   8       58.47      197.33     79.15 o 
 -11   4   8      465.17      554.38     71.17 o 
 -10   4   8     7517.23     7701.69     91.88 o 
  -9   4   8      642.78      603.24     55.42 o 
  -8   4   8     2897.05     2792.22     62.38 o 
  -7   4   8      766.73      614.64     50.21 o 
  -6   4   8      110.83      115.30     40.81 o 
  -5   4   8    14969.03    15269.04    172.40 o 
  -4   4   8      288.44      236.52     29.39 o 
  -3   4   8     3391.49     3813.50     65.98 o 
  -2   4   8     4516.16     4119.71     45.70 o 
  -1   4   8     4514.32     4628.44     73.29 o 
   0   4   8      845.28      765.47     24.86 o 
   1   4   8      802.13      761.24     25.27 o 
   2   4   8     6688.61     6282.46     71.57 o 
   3   4   8     7773.94     7428.39     62.65 o 
   4   4   8      444.53      347.32     42.20 o 
   5   4   8     3101.49     2858.08     51.82 o 
   6   4   8      693.66      643.38     56.01 o 
   7   4   8      724.13      696.54     53.09 o 
   8   4   8     1923.09     2017.02     53.11 o 
   9   4   8      655.05      537.51     59.53 o 
  10   4   8      257.32      163.52     62.81 o 
  11   4   8        9.13       97.81     62.44 o 
  12   4   8     3008.73     2979.05     82.76 o 
  13   4   8     2293.61     2452.70     89.40 o 
  14   4   8        3.28       56.91     95.11 o 
  15   4   8      164.32      289.98    124.93 o 
  16   4   8      282.66      132.47    151.48 o 
  17   4   8      223.94      266.95    146.32 o 
 -15   5   8       86.76      111.38    179.52 o 
 -14   5   8      310.41      262.79    124.50 o 
 -13   5   8     1082.71     1286.73    105.77 o 
 -12   5   8      143.35      140.20     66.66 o 
 -11   5   8       20.21       72.69     61.69 o 
 -10   5   8     1607.33     1523.76     69.50 o 
  -9   5   8     5091.09     5241.58    119.83 o 
  -8   5   8     3287.40     3386.74     74.65 o 
  -7   5   8      262.09      254.68     42.91 o 
  -6   5   8     7713.51     7488.81    112.37 o 
  -5   5   8      251.83      275.62     46.89 o 
  -4   5   8     3151.55     3022.35     45.80 o 
  -3   5   8     4846.16     5104.64     78.56 o 
  -2   5   8      696.79      547.87     22.39 o 
  -1   5   8      180.08      225.93     23.05 o 
   0   5   8     2185.50     2068.24     29.62 o 
   1   5   8     4889.85     5038.35     42.57 o 
   2   5   8       95.45      164.14     27.89 o 
   3   5   8      453.14      494.63     59.60 o 
   4   5   8     1833.34     1679.90     45.85 o 
   5   5   8     1096.53     1168.55     45.14 o 
   6   5   8     3235.25     3042.19     57.82 o 
   7   5   8      433.58      386.85     49.46 o 
   8   5   8     3109.61     2917.11     88.93 o 
   9   5   8     1319.55     1156.28     95.38 o 
  10   5   8       47.48       62.49     50.09 o 
  11   5   8      782.27      655.66     67.98 o 
  12   5   8      320.76      267.93     66.05 o 
  13   5   8      580.35      470.83     82.95 o 
  14   5   8      221.51      192.14    122.05 o 
  15   5   8        0.28       60.15    109.55 o 
  16   5   8      441.09      461.07    151.63 o 
 -15   6   8       27.74       86.50    171.22 o 
 -14   6   8      701.48      682.33    124.96 o 
 -13   6   8      361.69      401.98     78.22 o 
 -12   6   8      607.73      648.01     76.93 o 
 -11   6   8        0.77       87.93     63.40 o 
 -10   6   8     1614.50     1492.74     73.76 o 
  -9   6   8      488.64      557.49     60.88 o 
  -8   6   8     1271.50     1040.17     57.93 o 
  -7   6   8     2301.74     2274.80     69.35 o 
  -6   6   8       93.32       96.76     42.76 o 
  -5   6   8     2743.58     2796.41     65.82 o 
  -4   6   8     3705.71     4269.68     72.71 o 
  -3   6   8     2223.50     2418.05     35.24 o 
  -2   6   8      851.67      840.67     27.31 o 
  -1   6   8       47.16       66.59     20.94 o 
   0   6   8       10.62       44.25     22.00 o 
   1   6   8     8934.53     9226.25    100.33 o 
   2   6   8     2499.00     2516.00     60.03 o 
   3   6   8     4878.09     5360.39     93.38 o 
   4   6   8     4000.09     4094.09     53.13 o 
   5   6   8      753.15      609.00     42.55 o 
   6   6   8     2872.69     3000.00     80.64 o 
   7   6   8       18.77       33.46     37.65 o 
   8   6   8      146.37      178.10     52.13 o 
   9   6   8       84.22       63.64     54.77 o 
  10   6   8      128.23       99.02     55.39 o 
  11   6   8       30.62       60.01     59.25 o 
  12   6   8       23.38       83.24     74.23 o 
  13   6   8        7.66       67.86     89.20 o 
  14   6   8       87.95       98.42     99.03 o 
  15   6   8      233.08      197.75    123.73 o 
  16   6   8      248.83      157.01    127.14 o 
 -15   7   8      178.97      225.13    184.85 o 
 -14   7   8        0.41       94.83    116.47 o 
 -13   7   8      152.49      181.56     73.58 o 
 -12   7   8       86.14       99.12     71.23 o 
 -11   7   8      661.43      720.46     81.68 o 
 -10   7   8        8.47       52.75     56.11 o 
  -9   7   8      580.66      599.56     68.37 o 
  -8   7   8      159.85      120.13     54.69 o 
  -7   7   8     1328.64     1267.63     62.52 o 
  -6   7   8     3189.59     3244.42     66.49 o 
  -5   7   8     2419.38     2581.08    125.36 o 
  -4   7   8      248.17      272.13     27.47 o 
  -3   7   8     1006.28     1000.29     30.98 o 
  -2   7   8     1363.61     1420.27     38.35 o 
  -1   7   8      960.71      984.99     34.98 o 
   0   7   8     2826.41     2861.37     57.45 o 
   1   7   8     3689.51     3588.97     84.71 o 
   2   7   8     1978.33     1752.61     39.25 o 
   3   7   8    11490.81    12360.75     85.34 o 
   4   7   8     3426.40     3358.06     85.69 o 
   5   7   8        0.49       31.69     37.29 o 
   6   7   8     1798.57     1802.12     61.52 o 
   7   7   8      438.23      353.97     52.79 o 
   8   7   8     1344.00     1320.80     62.10 o 
   9   7   8     7666.59     7744.52     95.94 o 
  10   7   8      181.06      119.37     68.36 o 
  11   7   8      100.98       64.00     78.37 o 
  12   7   8      167.72      156.83     82.27 o 
  13   7   8      147.41      103.58     82.44 o 
  14   7   8      116.97      215.87     97.61 o 
  15   7   8       79.04       82.22    136.00 o 
  16   7   8      387.63      373.39    145.20 o 
 -15   8   8       50.11       75.83    181.89 o 
 -14   8   8       13.34      133.15     82.87 o 
 -13   8   8      418.14      442.75     95.53 o 
 -12   8   8      783.29      791.14     81.65 o 
 -11   8   8      312.67      373.29     77.56 o 
 -10   8   8     1461.37     1631.23     91.03 o 
  -9   8   8      529.74      491.78     64.00 o 
  -8   8   8      254.38      183.15     52.45 o 
  -7   8   8      438.74      445.08     58.18 o 
  -6   8   8     1381.75     1321.06     58.32 o 
  -5   8   8     6004.13     5819.82     77.96 o 
  -4   8   8      187.99      173.64     30.28 o 
  -3   8   8        1.22       89.76     25.99 o 
  -2   8   8        0.09       32.37     24.33 o 
  -1   8   8     5123.06     4826.80    114.11 o 
   0   8   8     2516.54     2726.73     63.42 o 
   1   8   8    16836.48    18255.65    232.35 o 
   2   8   8       61.35      132.81     33.50 o 
   3   8   8    10744.29    11460.56    138.75 o 
   4   8   8     2978.11     3306.64     84.78 o 
   5   8   8     1944.21     2040.29     58.15 o 
   6   8   8      880.72      858.34     49.80 o 
   7   8   8      195.87      142.24     42.56 o 
   8   8   8        0.65       70.01     70.77 o 
   9   8   8      689.80      482.23     74.57 o 
  10   8   8      458.63      453.42     78.62 o 
  11   8   8       16.79      143.72     80.10 o 
  12   8   8     1356.74     1206.87    113.10 o 
  13   8   8     1035.32      983.42    121.02 o 
  14   8   8      201.44      186.29    100.73 o 
  15   8   8      415.74      499.25    115.08 o 
  16   8   8     1100.26     1166.57    176.89 o 
 -15   9   8       95.39      107.24    181.89 o 
 -14   9   8      166.59      148.01     84.56 o 
 -13   9   8      539.59      485.00     87.05 o 
 -12   9   8       20.56       55.36     73.12 o 
 -11   9   8     1284.02     1288.63     87.51 o 
 -10   9   8      192.65      264.50     63.30 o 
  -9   9   8      735.09      602.85     73.75 o 
  -8   9   8      168.49      109.45     59.57 o 
  -7   9   8      915.12      878.53     64.75 o 
  -6   9   8       20.39       56.55     51.03 o 
  -5   9   8      543.46      547.21     42.01 o 
  -4   9   8     1023.21      971.65     49.17 o 
  -3   9   8     6366.55     6504.02    101.43 o 
  -2   9   8     9129.88     9305.76     84.54 o 
  -1   9   8      860.92      878.54     32.40 o 
   0   9   8     1455.63     1394.54     35.93 o 
   1   9   8     1853.62     1693.73     39.49 o 
   2   9   8      130.67       82.67     30.85 o 
   3   9   8      235.37      282.41     38.26 o 
   4   9   8       45.91       46.03     37.36 o 
   5   9   8     5781.44     5517.21     86.08 o 
   6   9   8      334.17      279.99     63.60 o 
   7   9   8      473.42      490.14     74.82 o 
   8   9   8     5973.72     6211.99    205.55 o 
   9   9   8     1942.24     1907.92     93.87 o 
  10   9   8      710.74      682.81     95.29 o 
  11   9   8       85.95       13.16     75.58 o 
  12   9   8       10.43       64.31     86.83 o 
  13   9   8       76.80      108.05     93.55 o 
  14   9   8      359.87      508.62    120.41 o 
  15   9   8       52.36       -4.35     92.92 o 
 -15  10   8      244.06      196.34    147.20 o 
 -14  10   8       21.06       61.71    106.48 o 
 -13  10   8      579.55      491.19     91.03 o 
 -12  10   8     1129.14     1069.02    100.73 o 
 -11  10   8        0.83       66.76     78.11 o 
 -10  10   8      117.00      203.08     77.68 o 
  -9  10   8      769.92      740.35     72.35 o 
  -8  10   8     1721.61     1650.48     76.33 o 
  -7  10   8      901.28      932.42     61.91 o 
  -6  10   8     1069.23     1021.43     63.21 o 
  -5  10   8      245.26      370.30     49.69 o 
  -4  10   8     1228.64     1240.71     73.31 o 
  -3  10   8      341.04      403.30     37.64 o 
  -2  10   8      851.74      914.82     58.60 o 
  -1  10   8     6142.40     6337.43    127.28 o 
   0  10   8     2776.89     2481.33     52.15 o 
   1  10   8        5.41       56.07     31.18 o 
   2  10   8      115.32      125.99     37.53 o 
   3  10   8      692.56      697.51     53.95 o 
   4  10   8     7138.62     7237.42     83.32 o 
   5  10   8        0.70      -40.21     60.23 o 
   6  10   8     2367.99     2584.10     82.95 o 
   7  10   8     1802.16     1694.64     85.24 o 
   8  10   8     4328.01     4299.74    111.50 o 
   9  10   8       24.65       77.27     79.75 o 
  10  10   8      785.93      780.71     84.34 o 
  11  10   8      471.99      444.79    101.82 o 
  12  10   8      108.52      144.91     96.78 o 
  13  10   8        3.59       -5.26     92.65 o 
  14  10   8     1001.87      811.67    113.75 o 
  15  10   8     1728.43     1787.96    146.96 o 
  16  10   8      165.55      230.47    209.14 o 
 -15  11   8      162.06      251.20    210.92 o 
 -14  11   8        9.88       51.57     99.65 o 
 -13  11   8      996.07      777.48    105.48 o 
 -12  11   8       12.41       74.82     77.04 o 
 -11  11   8     1804.51     1724.23     97.91 o 
 -10  11   8       32.75       83.59     64.60 o 
  -9  11   8      252.65      335.06     78.52 o 
  -8  11   8      152.82      120.84     65.07 o 
  -7  11   8       33.58        2.65     51.61 o 
  -6  11   8      813.58      759.07     65.79 o 
  -5  11   8      104.68      167.27     58.32 o 
  -4  11   8     2686.09     2754.04     71.40 o 
  -3  11   8      778.73      763.67     50.48 o 
  -2  11   8     5200.20     5373.94     69.72 o 
  -1  11   8     1467.29     1364.82     67.02 o 
   0  11   8     2566.51     2634.88     63.31 o 
   1  11   8      115.78       94.82     35.15 o 
   2  11   8      700.62      550.47     43.37 o 
   3  11   8      119.03      112.89     47.10 o 
   4  11   8     2700.03     2653.71     67.47 o 
   5  11   8     6523.89     6512.02    182.30 o 
   6  11   8      152.94      234.59     73.87 o 
   7  11   8    11729.44    12046.84    144.00 o 
   8  11   8       53.52      109.44     70.06 o 
   9  11   8     5213.91     5205.23    128.50 o 
  10  11   8      678.43      639.86     99.85 o 
  11  11   8       18.69       64.76     92.37 o 
  12  11   8     1332.24     1145.77    134.38 o 
  13  11   8      552.86      411.58    119.28 o 
  14  11   8      159.59      127.34    104.89 o 
  15  11   8       72.95      104.46    129.29 o 
 -15  12   8        1.08       22.12    145.42 o 
 -14  12   8       37.77       40.94    102.04 o 
 -13  12   8      171.88      225.58     88.19 o 
 -12  12   8     1719.28     1583.04    107.15 o 
 -11  12   8       36.08      112.17     78.93 o 
 -10  12   8     3745.99     3886.51    101.60 o 
  -9  12   8     1021.84     1093.93     84.20 o 
  -8  12   8     2191.88     2423.72     86.49 o 
  -7  12   8       16.85       36.66     56.54 o 
  -6  12   8     2999.01     3071.68    131.86 o 
  -5  12   8     5021.66     5178.59    101.66 o 
  -4  12   8        9.78       -4.11     47.83 o 
  -3  12   8      313.54      311.80     56.34 o 
  -2  12   8       30.50       46.48     49.32 o 
  -1  12   8     4020.03     4270.48     70.46 o 
   0  12   8       11.38       60.03     43.97 o 
   1  12   8      243.22      235.24     53.15 o 
   2  12   8      466.14      389.95     53.08 o 
   3  12   8     4254.99     4325.90     64.18 o 
   4  12   8     2650.17     2581.22     67.48 o 
   5  12   8     2732.63     2666.78     77.37 o 
   6  12   8     1059.58     1045.85     97.93 o 
   7  12   8      164.19      185.73     68.86 o 
   8  12   8     4125.90     4102.36    118.88 o 
   9  12   8      302.88      276.96    102.43 o 
  10  12   8      261.53      174.03     92.76 o 
  11  12   8     1681.97     1766.92    126.32 o 
  12  12   8      230.96      194.91     91.96 o 
  13  12   8      550.41      622.42    130.07 o 
  14  12   8        2.80       95.51    121.28 o 
  15  12   8     1908.21     2428.50    314.60 o 
 -15  13   8      258.99      367.92    224.54 o 
 -14  13   8       46.90       88.38    100.33 o 
 -13  13   8     1634.45     1684.66    114.62 o 
 -12  13   8      406.63      449.49    100.07 o 
 -11  13   8     1735.28     1983.29    127.33 o 
 -10  13   8      225.35      208.89     75.07 o 
  -9  13   8      906.92      929.19     87.09 o 
  -8  13   8     1347.12     1229.96     80.37 o 
  -7  13   8     1511.98     1441.52     85.58 o 
  -6  13   8      744.49      704.38     72.55 o 
  -5  13   8      246.42      167.29     83.78 o 
  -4  13   8     8835.04     9094.38    135.43 o 
  -3  13   8        7.89       18.26     55.20 o 
  -2  13   8     3122.44     3249.07    112.42 o 
  -1  13   8     1090.89     1017.15     61.97 o 
   0  13   8     1349.78     1258.78     63.55 o 
   1  13   8      238.56      187.41     55.39 o 
   2  13   8       91.16      177.81     53.32 o 
   3  13   8      174.06      151.80     55.36 o 
   4  13   8        9.64       38.16     69.30 o 
   5  13   8     5405.07     5481.86     88.18 o 
   6  13   8      289.75      254.64     73.33 o 
   7  13   8       41.41       54.14     72.79 o 
   8  13   8       79.38       65.74     80.35 o 
   9  13   8     1521.00     1334.00    104.78 o 
  10  13   8       33.30      115.78     83.40 o 
  11  13   8       31.14       56.99     93.67 o 
  12  13   8      141.28      156.31     99.14 o 
  13  13   8     1096.20     1124.30    154.55 o 
  14  13   8      613.50      479.38    142.04 o 
 -14  14   8      580.09      568.03    154.34 o 
 -13  14   8        5.62      -30.97     93.86 o 
 -12  14   8     2357.81     2698.07    132.35 o 
 -11  14   8        3.62       -8.80     88.51 o 
 -10  14   8      376.12      359.37     83.63 o 
  -9  14   8     1728.48     1793.72     93.36 o 
  -8  14   8     1827.99     1977.43    119.81 o 
  -7  14   8      903.51      935.89    104.13 o 
  -6  14   8      919.46      817.10    117.31 o 
  -5  14   8     8091.90     8301.15    158.87 o 
  -4  14   8     1089.39     1096.12    118.52 o 
  -3  14   8     2002.52     2115.95     98.27 o 
  -2  14   8     2569.97     2645.25    141.58 o 
  -1  14   8    19945.33    20948.79    225.59 o 
   0  14   8     2300.69     2299.83     72.52 o 
   1  14   8       10.64      -14.41     51.21 o 
   2  14   8    10919.78    11680.64    294.00 o 
   3  14   8     1164.61     1268.12     93.23 o 
   4  14   8     6521.47     6825.02    178.77 o 
   5  14   8        9.64       54.35     64.67 o 
   6  14   8     3151.57     3408.84    130.27 o 
   7  14   8      978.84     1027.01    106.69 o 
   8  14   8       87.13       95.40     79.86 o 
   9  14   8      315.39      393.22     97.99 o 
  10  14   8      710.62      685.19    102.96 o 
  11  14   8        6.40       14.17    100.84 o 
  12  14   8      439.87      388.70    111.19 o 
  13  14   8      405.84      376.11    117.45 o 
 -13  15   8       45.21       72.16    115.95 o 
 -12  15   8       64.94      152.36     97.68 o 
 -11  15   8      410.03      397.37     94.65 o 
 -10  15   8      245.42      274.93    108.59 o 
  -9  15   8       64.79        2.96     91.13 o 
  -8  15   8      335.94      294.06     99.06 o 
  -7  15   8      262.95      216.78     90.37 o 
  -6  15   8     3423.57     3498.90    191.36 o 
  -5  15   8       27.72       -0.02    102.55 o 
  -4  15   8     3292.30     3716.36    149.19 o 
  -3  15   8      277.13      281.63     89.08 o 
  -2  15   8     1831.25     1678.46    121.49 o 
  -1  15   8      711.98      540.97     83.62 o 
   0  15   8     4942.05     5164.34     91.85 o 
   1  15   8     2459.97     2341.93     74.83 o 
   2  15   8       66.03       63.78     59.56 o 
   3  15   8      391.32      335.89     81.08 o 
   4  15   8      509.74      594.41     88.65 o 
   5  15   8     2730.47     2693.94    140.91 o 
   6  15   8      153.88       66.59     94.39 o 
   7  15   8      876.95      834.64    125.74 o 
   8  15   8       84.31       64.92    113.60 o 
   9  15   8      950.49      989.35    105.35 o 
  10  15   8     1322.31     1392.90    124.86 o 
  11  15   8      355.60      341.19    110.80 o 
  12  15   8        5.79       86.17    121.31 o 
  13  15   8     1176.52     1062.28    238.17 o 
 -12  16   8      271.95      216.46    115.84 o 
 -11  16   8      161.06      209.42    115.81 o 
 -10  16   8      746.50      828.43    122.49 o 
  -9  16   8      893.77      856.93    116.51 o 
  -8  16   8     1216.70     1312.64    129.98 o 
  -7  16   8      267.58      313.36     98.45 o 
  -6  16   8       24.20       71.80     97.18 o 
  -5  16   8     2263.58     2333.22    168.26 o 
  -4  16   8      276.46      184.46    109.45 o 
  -3  16   8     1823.04     1652.11    151.67 o 
  -2  16   8        5.66      -18.27     71.73 o 
  -1  16   8       85.71       10.88     68.03 o 
   0  16   8     3858.58     3832.18     85.63 o 
   1  16   8     1102.73     1158.76     81.18 o 
   2  16   8       36.67       38.59     68.04 o 
   3  16   8     2987.46     2921.20    107.03 o 
   4  16   8     1040.23     1117.86     98.28 o 
   5  16   8      825.34      805.04     97.96 o 
   6  16   8     1172.61     1273.17    126.85 o 
   7  16   8      240.52      243.59    116.23 o 
   8  16   8     1033.11      995.77    130.30 o 
   9  16   8       10.09       28.14    139.00 o 
  10  16   8       54.26       76.17    142.29 o 
  11  16   8     1446.82     1563.24    185.92 o 
  12  16   8     1990.38     1891.51    235.21 o 
  13  16   8      327.39      324.08    218.03 o 
 -12  17   8      168.57      197.88    163.52 o 
 -11  17   8     1492.63     1546.38    152.66 o 
 -10  17   8       14.69       57.66    137.82 o 
  -9  17   8      945.21      809.07    136.03 o 
  -8  17   8        5.29       29.71     90.04 o 
  -7  17   8      301.44      297.68    106.15 o 
  -6  17   8      782.80      698.06    120.44 o 
  -5  17   8        5.43       55.18    121.48 o 
  -4  17   8     4129.05     4360.29    146.08 o 
  -3  17   8        5.20       44.09     97.93 o 
  -2  17   8     1227.86     1431.49    140.46 o 
  -1  17   8      112.39       77.74     71.25 o 
   0  17   8      385.80      380.48     88.85 o 
   1  17   8      300.17      296.14     79.63 o 
   2  17   8       10.06       65.26     79.47 o 
   3  17   8      179.45      159.73     83.29 o 
   4  17   8      217.95      278.50     96.46 o 
   5  17   8     1673.93     1440.58    108.11 o 
   6  17   8       69.42      176.87    124.21 o 
   7  17   8       55.38       47.37    119.31 o 
   8  17   8       19.41       58.52    124.42 o 
   9  17   8      632.48      646.10    167.44 o 
  10  17   8       50.17      121.68    158.75 o 
  11  17   8      323.93      328.22    168.45 o 
 -11  18   8      283.98      398.73    229.87 o 
 -10  18   8     1198.38     1233.72    140.49 o 
  -9  18   8      357.12      419.57    103.15 o 
  -8  18   8      700.86      819.96    144.97 o 
  -7  18   8      341.79      355.73    117.46 o 
  -6  18   8        3.52       64.54    120.70 o 
  -5  18   8     1863.56     1593.22    155.17 o 
  -4  18   8       60.07      172.66    111.89 o 
  -3  18   8     1365.99     1154.63    129.02 o 
  -2  18   8     1167.67     1109.34    126.12 o 
  -1  18   8     1200.41     1159.82    103.72 o 
   0  18   8      696.80      602.51     96.59 o 
   1  18   8     2136.64     2233.83    339.18 o 
   2  18   8      126.85      122.89     80.91 o 
   3  18   8       26.06       94.33     89.85 o 
   4  18   8      657.15      756.52     96.29 o 
   5  18   8      236.49      249.30    101.68 o 
   6  18   8        4.30       72.67     98.78 o 
   7  18   8       32.01       33.23    140.71 o 
   8  18   8      194.48      113.72    132.10 o 
   9  18   8       16.51       30.28    140.64 o 
  10  18   8        9.28      -23.74    133.19 o 
  -9  19   8      160.29      152.33    116.39 o 
  -8  19   8        1.69       79.74    106.02 o 
  -7  19   8      586.97      618.85    107.57 o 
  -6  19   8       12.39       59.15    163.54 o 
  -5  19   8      448.91      513.11    137.20 o 
  -4  19   8       81.94      176.52    121.41 o 
  -3  19   8        0.12      140.96    113.27 o 
  -2  19   8     1096.43      998.50    263.05 o 
  -1  19   8     1190.77     1033.57    108.74 o 
   0  19   8       99.96       59.93    100.03 o 
   1  19   8       22.82       87.97    128.61 o 
   2  19   8        6.48      105.54    109.34 o 
   3  19   8       45.77       63.60    100.35 o 
   4  19   8      176.64      215.33    108.22 o 
   5  19   8      957.77      934.24    111.39 o 
   6  19   8      115.11      159.05     96.75 o 
   7  19   8      828.95      892.35    174.48 o 
   8  19   8      117.80      269.69    154.17 o 
   9  19   8       60.55       86.33    130.22 o 
  -8  20   8       64.31       21.77    142.68 o 
  -7  20   8      195.14      177.32    129.60 o 
  -6  20   8       36.26      103.99    142.64 o 
  -5  20   8      512.74      233.25    125.60 o 
  -4  20   8       26.26      110.99    140.88 o 
  -3  20   8     1289.89      890.62    153.64 o 
  -2  20   8      171.04      130.30    120.79 o 
  -1  20   8      496.24      336.52    164.11 o 
   0  20   8       31.21       12.92    106.25 o 
   1  20   8      127.57      127.77    133.69 o 
   2  20   8      175.30      125.79    110.42 o 
   3  20   8      330.31      269.69     99.03 o 
   4  20   8     1950.82     2269.89    150.74 o 
   5  20   8       60.66       97.76    105.93 o 
   6  20   8     3176.65     3561.14    168.82 o 
   7  20   8      452.69      286.63    142.22 o 
   8  20   8       22.81       83.96    137.03 o 
  -6  21   8       25.73       66.14    140.95 o 
  -5  21   8      103.12      116.65    129.62 o 
  -4  21   8      212.75      285.23    134.66 o 
  -3  21   8      116.03       33.39    140.61 o 
  -2  21   8      226.75      102.08    144.86 o 
  -1  21   8      301.23       91.24    213.88 o 
   0  21   8       96.68      -56.28    219.21 o 
   1  21   8      221.67      104.62    136.60 o 
   2  21   8        0.01      -16.53    127.48 o 
   3  21   8       47.12       43.34    147.44 o 
   4  21   8      204.38      251.29    113.51 o 
   5  21   8       67.62       71.16    108.58 o 
   6  21   8        0.48      100.39    115.24 o 
  -5  22   8      268.91      292.68    203.81 o 
  -4  22   8      248.31      229.28    204.99 o 
  -3  22   8      496.00      602.53    229.28 o 
  -2  22   8       38.55       41.47    182.48 o 
  -1  22   8     1087.66     1040.95    263.64 o 
   0  22   8        0.35     -123.82    229.87 o 
   1  22   8       89.31       81.76    221.58 o 
   2  22   8        0.20       51.50    124.19 o 
   3  22   8      284.87      245.47    137.07 o 
   4  22   8      187.75      114.34    174.78 o 
   5  22   8       85.15      160.19    134.80 o 
 -15   1   9      563.05      518.46    138.66 o 
 -14   1   9      320.28      316.36    104.42 o 
 -13   1   9      777.68      805.79    119.97 o 
 -12   1   9      933.54      901.37    104.87 o 
 -11   1   9      958.12      814.76     89.02 o 
 -10   1   9      114.16      102.29     55.47 o 
  -9   1   9     1792.52     1920.84     66.53 o 
  -8   1   9     2797.16     2829.19     42.62 o 
  -7   1   9       50.41      136.79     34.05 o 
  -6   1   9     2804.68     2932.26     52.25 o 
  -5   1   9     1382.11     1246.94     30.46 o 
  -4   1   9     2719.35     2972.40     47.90 o 
  -3   1   9     4477.91     5029.27     64.92 o 
  -2   1   9       18.57       91.39     22.58 o 
  -1   1   9     1650.65     1673.88     37.52 o 
   0   1   9      998.06     1067.36     30.99 o 
   1   1   9      273.63      415.63     26.11 o 
   2   1   9    18568.06    19567.03     75.42 o 
   3   1   9     3682.81     3870.55     48.73 o 
   4   1   9    10345.53    10600.01    106.12 o 
   5   1   9       67.09       45.99     39.87 o 
   6   1   9      964.19      985.35     45.03 o 
   7   1   9      261.66      267.65     43.77 o 
   8   1   9      512.43      727.03     55.37 o 
   9   1   9     1070.60     1091.01     61.04 o 
  10   1   9      478.82      425.58     58.28 o 
  11   1   9     1222.29     1044.74     99.62 o 
  12   1   9      429.06      493.43    115.41 o 
  13   1   9        1.58       74.31    102.18 o 
  14   1   9      183.13       87.58     96.75 o 
  15   1   9      446.43      425.47    114.49 o 
  16   1   9       19.98        7.47    106.11 o 
  17   1   9      173.11      208.51    103.82 o 
 -15   2   9      123.85      219.61    134.79 o 
 -14   2   9      302.72      379.40    134.66 o 
 -13   2   9     1367.23     1280.49    124.67 o 
 -12   2   9     1982.59     1762.82    117.93 o 
 -11   2   9      101.58       41.78     74.36 o 
 -10   2   9       24.18       60.77     52.06 o 
  -9   2   9      259.71      280.52     54.49 o 
  -8   2   9     1429.63     1336.36     43.46 o 
  -7   2   9      908.70      914.19     50.77 o 
  -6   2   9      512.86      687.96     35.61 o 
  -5   2   9     1686.16     1724.22     31.94 o 
  -4   2   9       19.77       37.42     23.21 o 
  -3   2   9     1071.23     1095.58     32.87 o 
  -2   2   9       44.09       88.14     23.03 o 
  -1   2   9     4218.01     4581.41     47.22 o 
   0   2   9      121.42      163.77     18.72 o 
   1   2   9     2286.24     2310.60     30.37 o 
   2   2   9      446.08      452.09     25.77 o 
   3   2   9      935.02     1058.94     30.26 o 
   4   2   9    10956.54    11241.52     77.79 o 
   5   2   9      874.92      925.25     44.84 o 
   6   2   9      413.62      367.98     38.86 o 
   7   2   9       17.62       37.65     41.09 o 
   8   2   9      499.89      458.36     50.47 o 
   9   2   9        3.49       65.74     46.59 o 
  10   2   9      345.76      255.90     70.70 o 
  11   2   9     2711.35     2775.81     89.73 o 
  12   2   9       46.50      115.28     73.46 o 
  13   2   9      754.80      792.05     95.27 o 
  14   2   9       36.30      148.15     87.68 o 
  15   2   9      540.34      606.47    114.34 o 
  16   2   9      169.18      221.80    109.85 o 
  17   2   9       38.49       43.58    121.45 o 
 -15   3   9      792.83      978.93    136.02 o 
 -14   3   9      658.52      587.45    130.30 o 
 -13   3   9      536.23      480.70    106.38 o 
 -12   3   9      449.80      413.09    100.53 o 
 -11   3   9      603.97      512.16     58.92 o 
 -10   3   9     2113.19     2189.09    103.13 o 
  -9   3   9      575.66      499.98     52.37 o 
  -8   3   9      489.76      407.51     53.92 o 
  -7   3   9     3044.90     3153.51     85.05 o 
  -6   3   9      596.22      584.78     46.50 o 
  -5   3   9     4576.31     4603.47     63.64 o 
  -4   3   9     5317.06     5456.58     56.11 o 
  -3   3   9    12104.16    12402.71    134.47 o 
  -2   3   9    14148.38    13976.12     72.82 o 
  -1   3   9      837.79      703.07     25.96 o 
   0   3   9     6179.84     6773.32     37.41 o 
   1   3   9       20.36       84.73     21.06 o 
   2   3   9     2383.07     2401.81     58.89 o 
   3   3   9      656.97      524.89     47.39 o 
   4   3   9      696.88      916.30     51.19 o 
   5   3   9     1608.77     1571.21     53.77 o 
   6   3   9      257.79      163.82     39.51 o 
   7   3   9     2596.83     2635.42     54.25 o 
   8   3   9     2514.63     2397.79     61.33 o 
   9   3   9     4815.31     4682.50     70.00 o 
  10   3   9       12.51       -1.68     51.53 o 
  11   3   9     2109.76     2316.23     95.26 o 
  12   3   9     4392.17     4541.85    100.08 o 
  13   3   9      281.45      348.92     96.85 o 
  14   3   9     1554.07     1521.25    126.02 o 
  15   3   9       74.62      128.82     90.19 o 
  16   3   9       37.50        6.73    101.82 o 
  17   3   9        6.80      105.46    175.96 o 
 -15   4   9      101.59      220.99    169.44 o 
 -14   4   9      773.22      784.22    133.44 o 
 -13   4   9      399.20      366.00    123.79 o 
 -12   4   9       17.78       56.99     90.39 o 
 -11   4   9     1536.14     1474.86     78.26 o 
 -10   4   9      441.90      446.25     63.18 o 
  -9   4   9     2286.15     2338.59     66.27 o 
  -8   4   9      735.82      664.47     57.20 o 
  -7   4   9      133.54      176.89     49.56 o 
  -6   4   9      652.00      579.09     48.51 o 
  -5   4   9    10424.25    10685.00    129.88 o 
  -4   4   9     1190.18     1241.54     42.66 o 
  -3   4   9    10383.95    10971.07    119.21 o 
  -2   4   9     1201.55     1231.55     29.83 o 
  -1   4   9      909.31      838.66     26.11 o 
   0   4   9    13637.62    13925.60     74.24 o 
   1   4   9      140.82      131.96     24.76 o 
   2   4   9     6004.60     5884.73     55.19 o 
   3   4   9       41.00       47.54     30.03 o 
   4   4   9     4645.77     4326.33     70.12 o 
   5   4   9       43.46       30.44     33.05 o 
   6   4   9     3305.28     3008.90     53.71 o 
   7   4   9       97.28       43.11     35.81 o 
   8   4   9     3540.03     3670.90     84.82 o 
   9   4   9       84.40       64.82     47.89 o 
  10   4   9     2780.14     2502.52    120.84 o 
  11   4   9     1962.93     1912.16     80.08 o 
  12   4   9     1056.20     1038.53     80.25 o 
  13   4   9     1424.52     1271.52     94.14 o 
  14   4   9        5.88       12.16     92.13 o 
  15   4   9      716.99      778.46    160.82 o 
  16   4   9      785.33      793.78    145.45 o 
 -15   5   9      878.27     1216.91    208.55 o 
 -14   5   9      502.99      424.84    124.97 o 
 -13   5   9      289.21      336.69    122.31 o 
 -12   5   9      959.91     1001.87     82.58 o 
 -11   5   9      147.45      129.14     60.36 o 
 -10   5   9     1393.09     1476.42     72.62 o 
  -9   5   9      533.19      428.77     64.94 o 
  -8   5   9      629.21      649.92     54.36 o 
  -7   5   9        4.34       70.55     42.37 o 
  -6   5   9    10783.42    11127.86    133.49 o 
  -5   5   9     4991.21     5042.84     92.87 o 
  -4   5   9    11522.58    11010.71    102.07 o 
  -3   5   9     7982.78     7863.73     71.36 o 
  -2   5   9    14405.45    14364.11    119.02 o 
  -1   5   9    13785.40    14046.12    104.66 o 
   0   5   9     6861.73     6570.89     47.12 o 
   1   5   9    12801.61    12889.67     67.52 o 
   2   5   9      194.89      199.91     31.82 o 
   3   5   9    29246.61    30144.16    165.30 o 
   4   5   9     1218.59     1224.01     42.04 o 
   5   5   9     2684.35     2654.25     51.82 o 
   6   5   9      183.58      193.56     42.78 o 
   7   5   9     5234.07     5175.22     71.38 o 
   8   5   9     1243.74     1178.65     63.42 o 
   9   5   9     4131.92     3975.45     73.16 o 
  10   5   9     1828.31     1899.09     74.52 o 
  11   5   9      508.11      575.87     75.82 o 
  12   5   9     3451.59     3780.83    103.29 o 
  13   5   9      213.95      265.46     83.20 o 
  14   5   9      208.26      213.31    109.55 o 
  15   5   9        1.89      130.29    122.99 o 
  16   5   9      264.95      322.16    137.58 o 
 -15   6   9      112.72      116.71    169.44 o 
 -14   6   9      201.41      233.59    100.74 o 
 -13   6   9      391.99      456.62     97.47 o 
 -12   6   9     8269.46     8974.52    157.35 o 
 -11   6   9     2165.57     2395.25     87.07 o 
 -10   6   9      488.02      472.56     65.28 o 
  -9   6   9    16047.18    17359.16    254.83 o 
  -8   6   9     3234.16     3322.50     77.85 o 
  -7   6   9     2076.24     2030.23     81.03 o 
  -6   6   9     3494.01     3560.37     62.25 o 
  -5   6   9    21283.28    21333.09    143.64 o 
  -4   6   9      587.94      564.94     38.21 o 
  -3   6   9     1380.80     1473.45     36.44 o 
  -2   6   9     2306.71     2458.27     60.15 o 
  -1   6   9     7254.90     7795.45    102.74 o 
   0   6   9     1169.26      976.56     29.67 o 
   1   6   9     7123.32     7132.41    109.38 o 
   2   6   9     5166.01     5376.15     63.62 o 
   3   6   9     5250.88     5404.73     64.82 o 
   4   6   9     1474.92     1474.69     50.98 o 
   5   6   9       77.05      147.98     41.65 o 
   6   6   9     2542.85     2330.18     57.75 o 
   7   6   9     1221.36     1244.90     54.66 o 
   8   6   9     1161.61     1137.95     63.52 o 
   9   6   9      709.20      626.62     68.08 o 
  10   6   9      483.36      455.56     64.05 o 
  11   6   9      698.83      699.06     74.80 o 
  12   6   9       99.83      104.94     76.96 o 
  13   6   9     3344.76     3448.08    120.91 o 
  14   6   9        9.20       25.51     73.87 o 
  15   6   9     5013.10     5267.64    200.43 o 
  16   6   9      647.58      660.56    183.67 o 
 -15   7   9     1468.14     1726.43    223.95 o 
 -14   7   9      410.02      507.31    129.02 o 
 -13   7   9     1901.79     1825.90    106.98 o 
 -12   7   9      929.86      774.45     78.44 o 
 -11   7   9     7008.60     7172.08    134.26 o 
 -10   7   9     9147.24     9631.32    120.92 o 
  -9   7   9      391.81      389.61     64.94 o 
  -8   7   9     1665.17     1610.69     68.54 o 
  -7   7   9      459.64      465.48     53.58 o 
  -6   7   9    14880.35    15281.72    210.25 o 
  -5   7   9     2267.71     2048.49     62.16 o 
  -4   7   9      919.38      747.86     30.68 o 
  -3   7   9     7283.54     7043.33     70.15 o 
  -2   7   9     9240.59     9321.49     57.76 o 
  -1   7   9    10861.90    10894.15    145.55 o 
   0   7   9      139.31      104.01     29.07 o 
   1   7   9      746.48      575.37     36.96 o 
   2   7   9     3517.96     3635.42     64.45 o 
   3   7   9       69.86       82.12     37.43 o 
   4   7   9      349.56      338.94     44.07 o 
   5   7   9     3111.65     3229.94     86.03 o 
   6   7   9     2331.80     2113.56     57.10 o 
   7   7   9      369.87      366.88     54.14 o 
   8   7   9      263.23      306.18     77.30 o 
   9   7   9     1113.70     1096.15     72.17 o 
  10   7   9      380.00      541.67     86.76 o 
  11   7   9     5207.67     5461.53    157.18 o 
  12   7   9     1006.73     1226.64    112.21 o 
  13   7   9       48.63       28.17     84.92 o 
  14   7   9     1621.14     1753.07    129.08 o 
  15   7   9       60.55      233.15    141.70 o 
  16   7   9      271.79      251.39    141.78 o 
 -15   8   9      370.94      457.38    216.84 o 
 -14   8   9      208.13      138.72    104.20 o 
 -13   8   9     1638.84     1463.74     95.20 o 
 -12   8   9      533.31      587.96     94.38 o 
 -11   8   9     3545.83     3857.96     95.38 o 
 -10   8   9     1144.76     1070.58     79.22 o 
  -9   8   9     1286.15     1447.58     73.27 o 
  -8   8   9      517.94      446.76     63.90 o 
  -7   8   9       17.60       43.00     51.71 o 
  -6   8   9      811.14      779.58     61.70 o 
  -5   8   9     3477.03     3658.45     98.34 o 
  -4   8   9     1106.27      981.41     31.47 o 
  -3   8   9       75.91      109.64     28.00 o 
  -2   8   9      142.91      279.38     37.61 o 
  -1   8   9     8290.70     8693.96    106.03 o 
   0   8   9      272.03      178.70     31.96 o 
   1   8   9     2998.24     3151.86     57.58 o 
   2   8   9    12993.88    13231.64    238.76 o 
   3   8   9      106.93      154.08     37.81 o 
   4   8   9     7695.32     7614.93     72.58 o 
   5   8   9       10.91       43.97     43.18 o 
   6   8   9     3505.47     3426.98     60.70 o 
   7   8   9      422.88      386.34     51.45 o 
   8   8   9     3157.86     3106.35     90.06 o 
   9   8   9      215.26      186.70     65.14 o 
  10   8   9     1104.81      949.97     93.11 o 
  11   8   9     5323.60     5503.69    124.93 o 
  12   8   9     1168.22     1110.03    102.44 o 
  13   8   9     2304.11     2313.58    125.35 o 
  14   8   9        6.73      -38.18     93.44 o 
  15   8   9     1778.78     1732.55    145.17 o 
 -15   9   9     1066.30     1164.78    232.24 o 
 -14   9   9     2601.91     2513.18    121.35 o 
 -13   9   9      558.61      657.87    100.35 o 
 -12   9   9      610.38      522.09     90.51 o 
 -11   9   9      264.63      303.43     81.44 o 
 -10   9   9     3510.54     3637.82    103.59 o 
  -9   9   9     2626.95     2585.47    144.43 o 
  -8   9   9     3523.97     3505.10     95.49 o 
  -7   9   9      613.36      627.37     61.53 o 
  -6   9   9      865.29      954.87     66.83 o 
  -5   9   9     5275.12     5504.50    119.29 o 
  -4   9   9      896.00      898.96     40.07 o 
  -3   9   9     8348.50     8189.97     79.05 o 
  -2   9   9    21723.64    22028.14    173.96 o 
  -1   9   9       13.79       18.60     26.22 o 
   0   9   9     7448.71     7858.41    132.18 o 
   1   9   9    11537.99    10904.88    128.57 o 
   2   9   9        6.54       51.79     32.90 o 
   3   9   9     3976.34     3962.51     57.44 o 
   4   9   9     1100.51      970.20     47.72 o 
   5   9   9     2285.62     2169.26     92.18 o 
   6   9   9     5123.88     4974.05    103.70 o 
   7   9   9     7810.02     8046.81    119.68 o 
   8   9   9     5853.07     5850.42    114.64 o 
   9   9   9     7530.54     7538.16    221.68 o 
  10   9   9     2000.54     1966.59    105.18 o 
  11   9   9      375.33      388.60    100.42 o 
  12   9   9     1910.15     1997.57    119.45 o 
  13   9   9      624.75      516.25    122.61 o 
  14   9   9      979.86      816.69    113.11 o 
  15   9   9       81.64      108.78    107.73 o 
 -15  10   9      489.88      425.98    218.03 o 
 -14  10   9      986.96      864.36    126.51 o 
 -13  10   9        3.20       72.19     83.13 o 
 -12  10   9     2351.41     2405.89    113.44 o 
 -11  10   9     3777.87     4035.89    114.67 o 
 -10  10   9     2808.22     2745.59     89.06 o 
  -9  10   9     1036.47     1278.75     91.76 o 
  -8  10   9        2.53       87.21     60.13 o 
  -7  10   9       91.58       38.92     51.85 o 
  -6  10   9      261.47      257.43     57.29 o 
  -5  10   9      773.76      813.16     61.98 o 
  -4  10   9       74.15       85.73     44.54 o 
  -3  10   9      487.63      439.57     38.27 o 
  -2  10   9     1901.46     2031.64     49.57 o 
  -1  10   9     2490.32     2664.74     62.64 o 
   0  10   9     3612.90     3622.68     94.22 o 
   1  10   9       64.11       59.96     33.82 o 
   2  10   9      195.30      147.10     36.72 o 
   3  10   9      214.50      249.88     41.82 o 
   4  10   9     2650.96     2355.28     67.47 o 
   5  10   9     1098.03     1128.70    113.41 o 
   6  10   9     5760.42     6168.18    218.11 o 
   7  10   9     2719.61     2886.84     94.59 o 
   8  10   9       58.50      170.71     80.25 o 
   9  10   9      312.64      223.97     81.12 o 
  10  10   9       29.70       42.05     73.68 o 
  11  10   9     1506.01     1640.25    118.32 o 
  12  10   9      436.19      538.39    123.68 o 
  13  10   9     1402.77     1187.43    133.55 o 
  14  10   9      351.56      629.94    139.33 o 
  15  10   9     2091.10     2245.20    154.54 o 
  16  10   9      376.13      632.16    213.88 o 
 -15  11   9      553.94      545.29    151.79 o 
 -14  11   9     1074.80     1049.23    111.19 o 
 -13  11   9      397.40      383.98     95.30 o 
 -12  11   9        2.06      102.06     76.32 o 
 -11  11   9     1456.65     1456.47     96.64 o 
 -10  11   9     1873.21     1709.33     92.62 o 
  -9  11   9      362.78      243.45     67.82 o 
  -8  11   9       75.98       29.21     57.98 o 
  -7  11   9      659.81      586.80     70.25 o 
  -6  11   9      324.90      251.53     62.17 o 
  -5  11   9     3561.86     3687.83    107.15 o 
  -4  11   9     2297.58     2069.55     94.10 o 
  -3  11   9     1082.78     1103.25     59.95 o 
  -2  11   9     3518.56     3484.90     88.84 o 
  -1  11   9      518.77      518.16     51.92 o 
   0  11   9     1460.26     1389.67     59.57 o 
   1  11   9     1022.55     1142.49     50.79 o 
   2  11   9     1384.71     1212.12     50.13 o 
   3  11   9       32.43       83.76     45.98 o 
   4  11   9      906.11      885.61     66.31 o 
   5  11   9     2002.26     2096.65    156.42 o 
   6  11   9     3767.66     3774.78    110.93 o 
   7  11   9      678.13     1054.30     97.23 o 
   8  11   9       82.98       96.09     67.37 o 
   9  11   9      845.28      761.87     98.96 o 
  10  11   9      443.72      549.51     95.67 o 
  11  11   9        1.91        7.36     87.73 o 
  12  11   9      496.68      619.46    126.00 o 
  13  11   9       85.10      101.31    102.35 o 
  14  11   9       14.69        2.37    110.68 o 
  15  11   9        1.94       68.13    215.06 o 
 -15  12   9      130.75       53.80    148.61 o 
 -14  12   9       69.06       39.13     95.25 o 
 -13  12   9      593.72      446.93     94.60 o 
 -12  12   9      661.71      573.24    104.57 o 
 -11  12   9      176.53      337.95     93.48 o 
 -10  12   9      292.88      332.92     78.27 o 
  -9  12   9      579.55      625.39     88.01 o 
  -8  12   9      735.78      718.24     83.41 o 
  -7  12   9        6.17        2.13     60.39 o 
  -6  12   9      956.71      880.89     68.82 o 
  -5  12   9      515.12      448.60     70.24 o 
  -4  12   9       95.77       99.64     59.97 o 
  -3  12   9      294.82      241.19     61.81 o 
  -2  12   9      246.32      195.29     44.30 o 
  -1  12   9      457.30      461.52     54.01 o 
   0  12   9      307.15      263.18     51.72 o 
   1  12   9     3203.95     3294.73     89.72 o 
   2  12   9        5.36       86.61     46.94 o 
   3  12   9      767.32      811.53     53.80 o 
   4  12   9      574.21      461.66     64.08 o 
   5  12   9      681.28      681.28     64.09 o 
   6  12   9      116.12       60.03     71.88 o 
   7  12   9     2724.81     2552.40    157.50 o 
   8  12   9      212.57      210.67     86.51 o 
   9  12   9      131.36       83.01     82.67 o 
  10  12   9      139.62      194.96     98.79 o 
  11  12   9     3207.66     3127.98    135.24 o 
  12  12   9        3.07       36.41     56.49 o 
  13  12   9      149.26      199.90    112.07 o 
  14  12   9       16.82       29.06     40.89 o 
 -14  13   9      480.27      397.46    117.05 o 
 -13  13   9        0.24       78.08     91.15 o 
 -12  13   9      843.15     1007.15    110.37 o 
 -11  13   9       71.67       93.61     80.69 o 
 -10  13   9      123.46       97.83     77.65 o 
  -9  13   9      444.65      338.33     88.25 o 
  -8  13   9       34.41       84.96     70.84 o 
  -7  13   9       34.16       51.25     60.52 o 
  -6  13   9       15.62       14.89     59.92 o 
  -5  13   9      315.39      297.22     69.19 o 
  -4  13   9     2435.66     2334.62    173.00 o 
  -3  13   9        3.25       43.32     83.58 o 
  -2  13   9       87.46       96.00     57.58 o 
  -1  13   9      529.11      519.42     59.86 o 
   0  13   9     1691.71     1629.15     63.33 o 
   1  13   9      121.09       98.53     50.25 o 
   2  13   9     7141.88     7594.22     92.76 o 
   3  13   9     1145.90     1234.46     87.22 o 
   4  13   9        0.99        0.51     61.88 o 
   5  13   9      410.39      492.12     70.50 o 
   6  13   9        2.93       76.73     65.89 o 
   7  13   9        4.77       67.14     85.08 o 
   8  13   9     1094.06      974.70     95.02 o 
   9  13   9        0.76      -14.47     81.30 o 
  10  13   9     2912.48     2899.41    144.55 o 
  11  13   9        0.04       74.74     88.94 o 
  12  13   9      143.31      168.45    110.14 o 
  13  13   9       55.62       99.12    109.69 o 
  14  13   9      427.59      147.15    148.12 o 
 -14  14   9       12.49       46.21    124.35 o 
 -13  14   9      101.37      165.32     90.44 o 
 -12  14   9       62.35       80.01     99.70 o 
 -11  14   9       60.94       -0.18     80.78 o 
 -10  14   9        1.37      -28.44     89.39 o 
  -9  14   9       20.35       80.94     83.97 o 
  -8  14   9      269.97      246.20     84.87 o 
  -7  14   9      626.41      574.61     86.57 o 
  -6  14   9      110.72       89.91     78.91 o 
  -5  14   9      184.23      113.84     92.30 o 
  -4  14   9      396.54      464.76     99.68 o 
  -3  14   9     2264.97     2195.07    113.26 o 
  -2  14   9     3326.04     3600.34    101.51 o 
  -1  14   9      799.29     1140.36     81.22 o 
   0  14   9     1976.89     2191.99     93.81 o 
   1  14   9     1679.13     1557.37     66.36 o 
   2  14   9       19.20      122.09     57.36 o 
   3  14   9      350.92      384.53     72.97 o 
   4  14   9     1218.90     1218.62     92.38 o 
   5  14   9      103.21       80.23     69.66 o 
   6  14   9     1487.06     1415.26    148.12 o 
   7  14   9       89.30      136.35     78.01 o 
   8  14   9        2.51      112.52     87.42 o 
   9  14   9      129.34      168.77     84.97 o 
  10  14   9      131.73      132.20     97.63 o 
  11  14   9      441.58      455.35    113.19 o 
  12  14   9      882.68      853.39    130.44 o 
  13  14   9       67.40       58.66    114.24 o 
 -13  15   9      174.19      196.48    125.34 o 
 -12  15   9      527.48      616.52    105.31 o 
 -11  15   9      165.93      149.99     98.20 o 
 -10  15   9      390.68      281.25     98.70 o 
  -9  15   9      559.63      453.31     90.77 o 
  -8  15   9      852.53      847.92    112.09 o 
  -7  15   9       81.54      100.23     82.36 o 
  -6  15   9      227.83      177.76     82.25 o 
  -5  15   9     2203.56     2212.60    156.11 o 
  -4  15   9      230.14      209.03    104.73 o 
  -3  15   9     1440.99     1630.45    126.66 o 
  -2  15   9        6.00       39.26     56.40 o 
  -1  15   9      218.56      315.90     83.60 o 
   0  15   9      416.40      448.30     66.59 o 
   1  15   9      170.71      173.71     62.65 o 
   2  15   9        8.63       -3.43     56.12 o 
   3  15   9        4.21       47.67     67.62 o 
   4  15   9        0.17      108.73     78.98 o 
   5  15   9     1813.34     1733.13    105.73 o 
   6  15   9      605.76      569.17    102.49 o 
   7  15   9       49.48       78.07     95.05 o 
   8  15   9      662.05      567.13    153.05 o 
   9  15   9       35.81      -15.51     87.50 o 
  10  15   9      222.81      216.57     95.46 o 
  11  15   9     1393.44     1348.44    122.88 o 
  12  15   9      652.63      538.98    119.64 o 
  13  15   9        7.84       28.44    174.78 o 
 -12  16   9       56.48       99.73    142.26 o 
 -11  16   9        9.88       52.79    112.60 o 
 -10  16   9      602.10      463.38    124.82 o 
  -9  16   9        7.95        6.93     95.95 o 
  -8  16   9       21.37      154.61    102.18 o 
  -7  16   9      615.07      599.79    111.68 o 
  -6  16   9      956.07      904.26    122.82 o 
  -5  16   9      296.59      378.08    130.46 o 
  -4  16   9      316.18      200.36    117.22 o 
  -3  16   9      133.61      179.47     91.33 o 
  -2  16   9     2267.91     2333.76    139.77 o 
  -1  16   9       81.86      127.58     78.29 o 
   0  16   9     1210.69     1048.28     73.14 o 
   1  16   9     1858.71     1849.26     76.84 o 
   2  16   9     1380.35     1325.20     93.98 o 
   3  16   9      102.91      221.00     88.83 o 
   4  16   9      810.47      686.55     90.35 o 
   5  16   9      149.34      143.03     90.12 o 
   6  16   9      352.90      275.67    108.17 o 
   7  16   9       60.24      149.29    127.90 o 
   8  16   9       37.55       57.36    115.02 o 
   9  16   9      515.50      401.52    128.05 o 
  10  16   9      413.28      388.81    135.30 o 
  11  16   9       15.43       19.88    140.93 o 
  12  16   9      377.44      286.16    216.84 o 
 -11  17   9      120.17       29.65    127.90 o 
 -10  17   9      171.40      120.15    108.59 o 
  -9  17   9      811.41      710.44    115.32 o 
  -8  17   9      337.99      434.75    117.42 o 
  -7  17   9      270.50      267.12    108.59 o 
  -6  17   9      367.86      298.94    105.56 o 
  -5  17   9      461.22      452.42    134.49 o 
  -4  17   9      855.95      982.39    133.77 o 
  -3  17   9      122.62      210.44    111.85 o 
  -2  17   9       14.98       25.94     86.04 o 
  -1  17   9        7.13       20.37     82.60 o 
   0  17   9       95.91       69.35     79.39 o 
   1  17   9     1529.89     1568.40    109.17 o 
   2  17   9     2555.93     2439.75    107.89 o 
   3  17   9     4120.02     4631.06    123.84 o 
   4  17   9     1718.51     1745.66    114.82 o 
   5  17   9      533.32      527.65    109.59 o 
   6  17   9       15.23       50.29    128.34 o 
   7  17   9      270.00      258.64    156.71 o 
   8  17   9     2572.98     2857.47    231.06 o 
   9  17   9      437.76      392.39    161.65 o 
  10  17   9      556.67      530.12    212.40 o 
  11  17   9        2.85      152.85    196.10 o 
 -10  18   9      101.52      114.95    149.77 o 
  -9  18   9      144.24      132.31    117.09 o 
  -8  18   9      257.53      186.34    113.12 o 
  -7  18   9     1633.50     1564.44    142.60 o 
  -6  18   9        0.19       39.92    101.31 o 
  -5  18   9      516.72      567.66    162.26 o 
  -4  18   9      524.08      425.33    137.08 o 
  -3  18   9     1963.06     2046.64    150.94 o 
  -2  18   9      391.41      396.22    114.10 o 
  -1  18   9       24.22      126.34    108.69 o 
   0  18   9        5.64       76.93     81.34 o 
   1  18   9      246.45      321.82    112.31 o 
   2  18   9     4571.54     4371.85    126.54 o 
   3  18   9        1.20      -31.45     78.06 o 
   4  18   9     1708.82     1615.86    197.68 o 
   5  18   9        0.64      126.40     98.41 o 
   6  18   9      364.27      407.39    131.53 o 
   7  18   9       13.31       23.91    109.94 o 
   8  18   9        5.10       67.14    143.90 o 
   9  18   9      690.25      714.58    143.62 o 
  10  18   9       87.21        1.18    210.92 o 
  -9  19   9      419.52      485.08    151.49 o 
  -8  19   9     1325.65     1551.56    164.50 o 
  -7  19   9       65.09       78.40    110.89 o 
  -6  19   9      677.87      565.68    145.73 o 
  -5  19   9        1.64      -12.54    146.47 o 
  -4  19   9      433.55      296.34    131.52 o 
  -3  19   9      805.10      856.79    146.54 o 
  -2  19   9      621.18      631.62    136.23 o 
  -1  19   9     1049.91     1259.30    140.92 o 
   0  19   9      141.97       89.46    183.07 o 
   1  19   9       16.81       81.33     98.84 o 
   2  19   9      101.37      150.60     96.47 o 
   3  19   9      521.76      604.62    111.81 o 
   4  19   9      920.36      924.58    133.37 o 
   5  19   9       78.85      228.34     92.26 o 
   6  19   9       40.15      -59.23    140.13 o 
   7  19   9      596.58      547.89    157.46 o 
   8  19   9      758.36      645.74    153.89 o 
   9  19   9       14.01       40.88    189.59 o 
  -7  20   9      369.84      380.99    123.44 o 
  -6  20   9      418.70      362.77    156.14 o 
  -5  20   9      837.70      964.49    161.77 o 
  -4  20   9      147.65      140.71    124.82 o 
  -3  20   9       31.91       46.39    123.97 o 
  -2  20   9      789.79      802.30    139.24 o 
  -1  20   9       26.50       55.10    200.84 o 
   0  20   9       49.04      -61.62    190.77 o 
   1  20   9      140.33      182.30    122.44 o 
   2  20   9     1640.09     1960.96    168.87 o 
   3  20   9      126.90       52.67     97.45 o 
   4  20   9      336.68      218.20    118.78 o 
   5  20   9        7.21       38.90    102.60 o 
   6  20   9      853.25      954.53    172.75 o 
   7  20   9       10.25       85.56    157.19 o 
   8  20   9      256.22      202.03    203.21 o 
  -6  21   9      295.61      388.65    193.14 o 
  -5  21   9        7.13      172.27    139.50 o 
  -4  21   9        8.78      -63.75    135.96 o 
  -3  21   9        7.17      118.19    120.60 o 
  -2  21   9      421.88      531.46    139.60 o 
  -1  21   9      464.91      800.41    260.09 o 
   0  21   9      268.13      245.87    251.20 o 
   1  21   9      734.54      415.91    180.11 o 
   2  21   9      193.46      178.06    137.37 o 
   3  21   9     1702.13     2031.37    184.02 o 
   4  21   9     1619.02     1709.66    149.04 o 
   5  21   9      110.66      261.06    119.71 o 
   6  21   9      219.47      242.88    149.35 o 
  -4  22   9       91.41      322.30    225.73 o 
  -3  22   9      243.61      488.19    241.72 o 
  -1  22   9      171.53       40.29    187.81 o 
   0  22   9      673.60      610.23    192.55 o 
   1  22   9      404.11      417.68    193.73 o 
   3  22   9        1.29       67.54    201.44 o 
   4  22   9      142.04      161.74    210.32 o 
   5  22   9      118.87      121.27    130.83 o 
 -15   0  10       20.24       62.80    147.52 o 
 -14   0  10       53.04       61.62    140.41 o 
 -13   0  10      886.00      868.55    162.33 o 
 -12   0  10     1736.42     1772.64    177.74 o 
 -11   0  10     4572.85     4644.30    158.19 o 
 -10   0  10     8743.57     9567.64    216.84 o 
  -9   0  10     2260.60     2369.61     92.54 o 
  -8   0  10     2810.83     2716.73     89.30 o 
  -7   0  10     5259.87     4837.95     78.14 o 
  -6   0  10     9726.82    10391.62     95.24 o 
  -5   0  10     3394.62     3022.30     88.57 o 
  -4   0  10     1904.73     1796.09    104.27 o 
  -3   0  10     1694.31     1802.44    113.46 o 
  -2   0  10     6032.08     5730.08    116.42 o 
  -1   0  10     2268.43     1941.42     90.94 o 
   0   0  10      271.45      293.29     43.28 o 
   1   0  10     7008.01     8237.40     75.79 o 
   2   0  10    33292.36    32428.56    493.58 o 
   3   0  10    12116.99    11059.29    126.19 o 
   4   0  10      783.28      475.98     64.61 o 
   5   0  10    12461.28    12440.50    305.71 o 
   6   0  10    10398.94    10371.41    186.92 o 
   7   0  10     1617.68     1606.87     86.12 o 
   8   0  10      539.36      543.30     73.83 o 
   9   0  10     2052.15     2225.64     92.24 o 
  10   0  10     3124.23     2836.94    138.04 o 
  11   0  10     1378.14     1116.44    100.54 o 
  12   0  10      987.33      863.81    149.30 o 
  13   0  10     1263.44     1250.68    183.66 o 
  14   0  10     3009.62     3253.79    219.80 o 
  15   0  10        9.56      -41.47    154.63 o 
  16   0  10     1809.58     1655.93    218.03 o 
  17   0  10      457.77      428.94    225.73 o 
 -15   1  10      523.73      599.85    117.97 o 
 -14   1  10      723.03      881.72    151.02 o 
 -13   1  10     2463.44     2644.18    198.18 o 
 -12   1  10     1439.64     1613.03    113.62 o 
 -11   1  10      257.73      163.52     79.21 o 
 -10   1  10       51.56       94.86     74.95 o 
  -9   1  10     7412.74     7617.52    141.94 o 
  -8   1  10     4736.85     4597.30     69.04 o 
  -7   1  10    11632.78    11632.99     83.97 o 
  -6   1  10      409.21      332.33     31.18 o 
  -5   1  10       16.23       38.03     20.36 o 
  -4   1  10     3908.57     3696.12     40.79 o 
  -3   1  10    10596.91    10017.33    131.53 o 
  -2   1  10     2423.81     2790.95     31.80 o 
  -1   1  10     3197.37     3901.03     49.43 o 
   0   1  10    16028.67    16143.41     79.27 o 
   1   1  10     1614.49     1480.67     26.10 o 
   2   1  10        7.17       34.90     17.49 o 
   3   1  10    11765.47    11908.07     83.16 o 
   4   1  10    11581.84    11802.98     83.11 o 
   5   1  10       70.35       90.24     34.70 o 
   6   1  10     2505.81     2278.94     52.47 o 
   7   1  10       18.07       44.08     38.90 o 
   8   1  10    17280.90    17195.68    115.64 o 
   9   1  10     1975.90     1976.96     65.73 o 
  10   1  10      604.82      582.24     63.39 o 
  11   1  10       84.75       26.92     74.88 o 
  12   1  10     3813.65     3886.49    131.03 o 
  13   1  10       98.96       88.26     93.97 o 
  14   1  10      324.36      378.75    122.51 o 
  15   1  10     1092.37      921.85    115.17 o 
  16   1  10      126.67       18.01    106.90 o 
  17   1  10      201.26      157.79    141.77 o 
 -15   2  10      380.44      468.34    142.86 o 
 -14   2  10       38.85       99.25    125.43 o 
 -13   2  10     2773.75     2846.44    151.49 o 
 -12   2  10     1580.78     1426.41    132.33 o 
 -11   2  10       12.24       34.82     83.08 o 
 -10   2  10     1311.14     1442.28     78.82 o 
  -9   2  10     8061.48     8219.14    107.00 o 
  -8   2  10     3057.40     3126.79     66.67 o 
  -7   2  10     7563.82     7932.40    128.44 o 
  -6   2  10     4411.58     4183.09     48.06 o 
  -5   2  10      116.74      126.87     34.89 o 
  -4   2  10     1363.16     1503.01     35.44 o 
  -3   2  10     3731.37     3628.06     42.44 o 
  -2   2  10     2321.14     2334.12     49.31 o 
  -1   2  10     1341.29     1118.05     27.85 o 
   0   2  10      601.28      736.89     31.94 o 
   1   2  10     3657.92     3828.94     42.55 o 
   2   2  10    58542.45    61423.44    442.93 o 
   3   2  10    13767.35    12920.76    156.09 o 
   4   2  10    16582.92    16431.31    190.35 o 
   5   2  10     1973.83     1922.54     49.97 o 
   6   2  10     4143.14     3867.39    107.66 o 
   7   2  10     3762.51     3699.24     62.69 o 
   8   2  10      758.44      796.73     58.23 o 
   9   2  10     2783.73     2674.18     77.90 o 
  10   2  10      349.65      359.90     70.79 o 
  11   2  10       75.31       80.85     67.69 o 
  12   2  10     1218.23     1124.15     84.03 o 
  13   2  10     3167.04     3247.70    134.74 o 
  14   2  10     3800.00     3893.75    138.68 o 
  15   2  10      258.82      135.74     98.97 o 
  16   2  10       96.80      155.99    114.57 o 
  17   2  10      364.48      440.71    148.98 o 
 -15   3  10      209.27      132.34    118.02 o 
 -14   3  10      164.42      243.33    111.89 o 
 -13   3  10       81.77      195.78     96.35 o 
 -12   3  10      702.32      655.38    118.90 o 
 -11   3  10      555.62      469.36     81.80 o 
 -10   3  10      588.77      508.45     73.02 o 
  -9   3  10     1721.88     1562.47     67.98 o 
  -8   3  10     1153.70     1254.51     62.70 o 
  -7   3  10    10700.48    11295.43    122.71 o 
  -6   3  10     1500.15     1727.18     69.23 o 
  -5   3  10      550.80      666.55     41.42 o 
  -4   3  10      552.10      695.55     39.81 o 
  -3   3  10     5499.86     5648.91     70.42 o 
  -2   3  10       72.86       87.99     24.68 o 
  -1   3  10      142.48      104.17     24.02 o 
   0   3  10     1259.02     1171.67     23.99 o 
   1   3  10       26.34       98.42     22.33 o 
   2   3  10     2275.86     2663.12     45.62 o 
   3   3  10     3471.55     3163.23     40.45 o 
   4   3  10    10733.35    11592.09    188.66 o 
   5   3  10      130.10      137.94     47.34 o 
   6   3  10     1408.68     1171.36     61.87 o 
   7   3  10      247.93      313.63     45.72 o 
   8   3  10    12137.17    12450.28    170.69 o 
   9   3  10     5303.02     5190.53     73.99 o 
  10   3  10     3620.57     3665.02     87.52 o 
  11   3  10      299.75      324.14     64.55 o 
  12   3  10      656.33      625.95     67.30 o 
  13   3  10      912.98      870.65    105.87 o 
  14   3  10     1242.02     1043.81    112.06 o 
  15   3  10        5.89       68.83    102.35 o 
  16   3  10      251.72      228.15    108.08 o 
 -15   4  10        2.09       51.19    129.99 o 
 -14   4  10        4.21       68.78    120.86 o 
 -13   4  10     1391.91     1226.28    133.07 o 
 -12   4  10     1310.37     1213.80    113.74 o 
 -11   4  10      163.25      226.32     76.40 o 
 -10   4  10       10.33       68.02     53.45 o 
  -9   4  10      985.06      909.10     68.44 o 
  -8   4  10     1853.06     2068.47     66.90 o 
  -7   4  10    15128.64    15654.96    124.94 o 
  -6   4  10     1117.52     1237.44     48.42 o 
  -5   4  10       49.46       88.48     37.44 o 
  -4   4  10      553.90      537.71     39.89 o 
  -3   4  10       95.91       47.70     27.96 o 
  -2   4  10    20735.76    21619.62    176.35 o 
  -1   4  10     9040.54     9109.33     88.22 o 
   0   4  10     2453.62     2594.63     31.15 o 
   1   4  10      280.02      234.37     23.15 o 
   2   4  10     5076.16     4728.72     90.56 o 
   3   4  10     6653.23     6827.52     78.42 o 
   4   4  10     7876.86     8005.74     74.91 o 
   5   4  10     2841.17     3237.19     56.62 o 
   6   4  10     2666.67     2506.39     60.37 o 
   7   4  10      587.75      538.82     45.97 o 
   8   4  10       41.76       62.04     44.51 o 
   9   4  10        7.01       70.04     54.48 o 
  10   4  10      813.17      767.48     67.23 o 
  11   4  10     2193.45     2257.79    102.45 o 
  12   4  10        3.16        9.85     66.25 o 
  13   4  10      298.71      260.11     68.04 o 
  14   4  10     2560.81     2602.07    123.91 o 
  15   4  10      266.95      185.04    117.05 o 
  16   4  10       98.14      148.90    136.51 o 
 -15   5  10        2.55     4910.15   2674.96 o 
 -14   5  10      262.49      300.35    106.85 o 
 -13   5  10       79.12       84.54    105.75 o 
 -12   5  10     3539.66     3640.61    111.39 o 
 -11   5  10      908.33      967.44     89.41 o 
 -10   5  10      678.10      544.53     65.45 o 
  -9   5  10     3952.55     3926.09     80.98 o 
  -8   5  10     3369.39     3369.04    102.53 o 
  -7   5  10        7.98       15.55     39.51 o 
  -6   5  10       99.12      119.50     42.52 o 
  -5   5  10     1396.89     1439.65     53.32 o 
  -4   5  10      411.87      506.35     41.52 o 
  -3   5  10      751.72      656.42     24.63 o 
  -2   5  10       85.37      155.20     22.75 o 
  -1   5  10     9759.10    10155.28     86.33 o 
   0   5  10       17.97       20.25     21.94 o 
   1   5  10      346.98      369.45     27.50 o 
   2   5  10     2290.50     2375.47     39.55 o 
   3   5  10      436.36      534.90     42.36 o 
   4   5  10     2126.54     2174.41     47.55 o 
   5   5  10     2562.70     2271.60     53.34 o 
   6   5  10      347.36      236.11     44.32 o 
   7   5  10       48.43       62.63     45.13 o 
   8   5  10      710.02      801.89     64.56 o 
   9   5  10      758.38      746.63     65.11 o 
  10   5  10     1020.92     1042.19     79.23 o 
  11   5  10      302.23      308.45     67.57 o 
  12   5  10     3598.62     3823.35     99.96 o 
  13   5  10       22.44      135.22     75.23 o 
  14   5  10     1047.57      995.44    151.63 o 
  15   5  10        2.01       84.66    170.63 o 
  16   5  10        1.63       43.05    139.23 o 
 -15   6  10      435.68      472.57    141.33 o 
 -14   6  10       36.47       59.64    110.66 o 
 -13   6  10      899.03      740.17    138.80 o 
 -12   6  10     1517.85     1512.07    105.95 o 
 -11   6  10      652.38      588.88     75.81 o 
 -10   6  10     1708.24     1564.91     89.96 o 
  -9   6  10      128.83      104.56     54.43 o 
  -8   6  10      188.86      201.83     57.24 o 
  -7   6  10     3632.21     3661.19     67.84 o 
  -6   6  10      575.50      580.86     56.58 o 
  -5   6  10     5586.62     5827.41     71.86 o 
  -4   6  10       40.01       91.94     37.28 o 
  -3   6  10     1899.06     2082.17     48.22 o 
  -2   6  10     1723.91     1640.97     32.94 o 
  -1   6  10      639.37      485.65     26.51 o 
   0   6  10     1541.75     1647.61     49.15 o 
   1   6  10    14726.51    15901.01    151.52 o 
   2   6  10     1249.48     1007.13     48.71 o 
   3   6  10     3055.90     3014.99     49.95 o 
   4   6  10      967.60     1059.95     62.78 o 
   5   6  10     1057.10     1003.99     51.57 o 
   6   6  10      560.69      464.72     51.38 o 
   7   6  10        7.16       24.08     44.63 o 
   8   6  10       69.10       89.30     52.56 o 
   9   6  10        1.81       31.18     52.32 o 
  10   6  10      661.11      569.03     69.77 o 
  11   6  10     1290.60     1290.07     81.96 o 
  12   6  10      197.28      260.37     95.62 o 
  13   6  10       74.86      199.91     96.42 o 
  14   6  10      325.41      374.00    109.05 o 
  15   6  10       40.77      237.62    141.39 o 
  16   6  10       95.94      162.04    139.02 o 
 -15   7  10      312.91      305.12    127.76 o 
 -14   7  10       40.47       32.86    113.16 o 
 -13   7  10       34.96      159.37     86.43 o 
 -12   7  10       70.35       99.34     83.69 o 
 -11   7  10     1224.86     1286.85     84.10 o 
 -10   7  10     1203.46     1313.06     77.15 o 
  -9   7  10      166.13      125.26     56.13 o 
  -8   7  10       50.75       71.94     49.84 o 
  -7   7  10     1126.70     1062.09     58.82 o 
  -6   7  10    11798.02    12104.10    149.95 o 
  -5   7  10       86.30      144.89     41.68 o 
  -4   7  10     1884.47     2054.51    100.74 o 
  -3   7  10      482.54      527.56     33.64 o 
  -2   7  10      120.32      173.75     25.44 o 
  -1   7  10     1300.23     1277.53     33.98 o 
   0   7  10       38.27      114.26     32.74 o 
   1   7  10      523.13      430.60     32.49 o 
   2   7  10     2293.62     2646.99     42.89 o 
   3   7  10      500.20      365.85     35.01 o 
   4   7  10       26.81       36.60     34.09 o 
   5   7  10     1485.49     1530.04     82.52 o 
   6   7  10      654.14      563.59     53.01 o 
   7   7  10     2477.55     2656.45     66.43 o 
   8   7  10    11858.66    11862.49    161.11 o 
   9   7  10        0.22       23.61     49.50 o 
  10   7  10     2002.55     1868.97    101.09 o 
  11   7  10      932.06     1101.69    122.40 o 
  12   7  10       48.02       34.46     75.96 o 
  13   7  10      379.93      362.98    105.00 o 
  14   7  10      133.93      163.99    107.16 o 
  15   7  10      339.40      419.78    150.40 o 
  16   7  10        8.15       98.56    134.78 o 
 -15   8  10        3.20       14.22    198.47 o 
 -14   8  10       56.66      -72.98    130.66 o 
 -13   8  10        1.15      112.51    104.01 o 
 -12   8  10      970.47      818.29     94.68 o 
 -11   8  10        0.93        1.82     58.45 o 
 -10   8  10      993.72      859.54     73.75 o 
  -9   8  10      167.09      118.02     57.11 o 
  -8   8  10      134.69      119.27     57.24 o 
  -7   8  10       44.70       80.28     50.02 o 
  -6   8  10      574.19      529.19     64.85 o 
  -5   8  10     1927.16     1825.90     63.70 o 
  -4   8  10      118.70       96.85     30.88 o 
  -3   8  10     4477.53     4382.15     44.67 o 
  -2   8  10     1342.13     1426.80     35.32 o 
  -1   8  10      441.08      437.63     30.90 o 
   0   8  10     1834.26     1602.91     53.65 o 
   1   8  10      148.91      199.84     34.00 o 
   2   8  10     1068.20     1087.49     50.27 o 
   3   8  10     1591.51     1863.55     49.65 o 
   4   8  10       27.49       48.33     34.68 o 
   5   8  10      292.87      308.16     48.39 o 
   6   8  10     1522.42     1479.68     70.12 o 
   7   8  10      149.40      143.64     54.83 o 
   8   8  10       22.24       42.84     72.96 o 
   9   8  10     1027.96      969.10     78.59 o 
  10   8  10       80.82      116.01     76.91 o 
  11   8  10      462.39      503.54    100.01 o 
  12   8  10       18.75      104.70     88.91 o 
  13   8  10      342.89      344.11    110.49 o 
  14   8  10       63.68       79.28    105.15 o 
  15   8  10      439.07      402.34    115.83 o 
 -15   9  10       32.65       58.65    178.33 o 
 -14   9  10      130.29      192.80    109.85 o 
 -13   9  10      255.17      301.04    107.00 o 
 -12   9  10       98.06       68.92     75.44 o 
 -11   9  10      448.12      326.82     79.12 o 
 -10   9  10      149.04      155.61     70.06 o 
  -9   9  10       84.80       33.49     59.71 o 
  -8   9  10     2050.04     1775.51     69.92 o 
  -7   9  10     2468.85     2343.29    103.04 o 
  -6   9  10       38.66       10.83     46.79 o 
  -5   9  10     1711.53     1754.77     62.28 o 
  -4   9  10      344.74      344.20     52.56 o 
  -3   9  10      812.99      666.05     40.09 o 
  -2   9  10      559.33      663.09     39.92 o 
  -1   9  10     4529.03     4358.97     51.79 o 
   0   9  10     1402.80     1414.19     42.24 o 
   1   9  10      678.59      731.57     40.67 o 
   2   9  10     2244.03     2529.74     45.10 o 
   3   9  10      165.06      183.90     38.32 o 
   4   9  10      306.06      354.29     43.46 o 
   5   9  10     6869.63     7156.86     79.20 o 
   6   9  10    13925.91    14668.00    138.48 o 
   7   9  10      270.53      346.51     69.20 o 
   8   9  10     1556.10     1381.78     89.19 o 
   9   9  10     1919.00     1843.16     87.22 o 
  10   9  10      709.37      640.69     85.48 o 
  11   9  10     2110.97     2302.16    118.42 o 
  12   9  10     1058.90      924.36    119.71 o 
  13   9  10      277.20      204.49    108.16 o 
  14   9  10      112.92       17.81     91.29 o 
  15   9  10     1140.91     1234.87    149.20 o 
 -15  10  10       98.43      250.02    206.18 o 
 -14  10  10      213.19      198.64     95.23 o 
 -13  10  10     3085.75     3111.65    151.64 o 
 -12  10  10        1.41       42.53     81.47 o 
 -11  10  10       65.70      114.95     72.64 o 
 -10  10  10      108.82      132.33     72.94 o 
  -9  10  10       28.79       26.44     56.41 o 
  -8  10  10      146.23       72.23     58.18 o 
  -7  10  10      400.46      386.57     64.17 o 
  -6  10  10      151.19      160.89     58.59 o 
  -5  10  10      458.51      541.20     65.21 o 
  -4  10  10     3766.11     3915.50     85.77 o 
  -3  10  10      188.94      175.18     45.54 o 
  -2  10  10     4298.36     4638.79     82.04 o 
  -1  10  10     4078.36     3916.14     90.05 o 
   0  10  10      302.31      311.14     46.23 o 
   1  10  10       37.35       35.72     38.67 o 
   2  10  10      762.57      741.89     44.75 o 
   3  10  10      186.26      180.62     41.44 o 
   4  10  10     3052.54     2916.27    112.54 o 
   5  10  10     6537.44     6754.46    135.22 o 
   6  10  10      473.36      444.09     66.35 o 
   7  10  10     4140.86     4213.52    100.28 o 
   8  10  10     1637.90     1443.85     82.76 o 
   9  10  10     2601.74     2662.53    153.19 o 
  10  10  10     3014.11     2908.73    146.68 o 
  11  10  10       41.06      110.63     82.66 o 
  12  10  10     5457.43     5409.54    176.32 o 
  13  10  10        4.86       52.46    103.03 o 
  14  10  10      115.10      175.72    102.98 o 
  15  10  10        9.15      137.02    115.77 o 
 -15  11  10      449.79      532.39    155.66 o 
 -14  11  10     1284.79     1302.87    138.27 o 
 -13  11  10        1.28       38.31     94.40 o 
 -12  11  10     1091.82     1170.77    102.05 o 
 -11  11  10       16.43       64.97     75.46 o 
 -10  11  10     3404.13     3390.97    105.71 o 
  -9  11  10       60.92       51.40     70.41 o 
  -8  11  10      106.85       87.53     60.85 o 
  -7  11  10      164.14      166.39     64.98 o 
  -6  11  10    10762.90    10974.34    119.81 o 
  -5  11  10     2987.92     3013.50    115.79 o 
  -4  11  10     2763.89     2744.96     86.39 o 
  -3  11  10     6934.14     6770.58    108.07 o 
  -2  11  10        8.74       29.50     40.74 o 
  -1  11  10     1288.43     1201.89     56.87 o 
   0  11  10      451.90      349.09     46.20 o 
   1  11  10      662.89      620.23     55.73 o 
   2  11  10     2049.29     2039.93     66.93 o 
   3  11  10      267.21      233.91     53.50 o 
   4  11  10      766.40      773.41     62.52 o 
   5  11  10      101.36       86.58     63.87 o 
   6  11  10      753.41      724.20     83.39 o 
   7  11  10     7965.24     8068.14    121.99 o 
   8  11  10       13.26       76.11     74.69 o 
   9  11  10      410.58      451.80     93.03 o 
  10  11  10     1145.65     1187.82     99.31 o 
  11  11  10      762.05      897.41    115.61 o 
  12  11  10       30.67      113.44    103.47 o 
  13  11  10        3.12       73.31    113.54 o 
  14  11  10       51.39      168.68    123.67 o 
  15  11  10     1562.07     1620.97    251.20 o 
 -15  12  10        8.13        7.44    155.30 o 
 -14  12  10       54.11       38.33    120.98 o 
 -13  12  10      384.40      443.28    101.25 o 
 -12  12  10      219.71      214.57     89.37 o 
 -11  12  10      927.14      906.65     99.69 o 
 -10  12  10        6.10       81.58     76.61 o 
  -9  12  10     2956.21     3128.65     98.99 o 
  -8  12  10      547.68      488.71     74.22 o 
  -7  12  10      741.37      679.54     70.09 o 
  -6  12  10     1999.60     2128.84     80.93 o 
  -5  12  10     2884.71     3013.23     90.61 o 
  -4  12  10     2220.33     2570.31    104.26 o 
  -3  12  10     1061.87      841.38     72.94 o 
  -2  12  10      576.03      657.08     58.08 o 
  -1  12  10       23.37       95.69     50.04 o 
   0  12  10      461.98      415.60     53.63 o 
   1  12  10     3826.98     3969.03     96.89 o 
   2  12  10     3449.26     3598.89     85.35 o 
   3  12  10      832.36      927.20     65.10 o 
   4  12  10      807.80      723.74     62.55 o 
   5  12  10     4526.37     4675.42    148.38 o 
   6  12  10     2978.00     3036.32    100.92 o 
   7  12  10      641.85      669.63     88.54 o 
   8  12  10      666.44      574.46     78.48 o 
   9  12  10       21.31       84.70     86.36 o 
  10  12  10     1151.59      998.31    111.28 o 
  11  12  10      485.90      537.19    124.70 o 
  12  12  10      105.71      115.62    103.92 o 
  13  12  10     1547.77     1395.21    131.87 o 
  14  12  10      372.45      440.27    129.33 o 
 -14  13  10      562.43      409.16    128.65 o 
 -13  13  10        2.59       30.64     88.94 o 
 -12  13  10      954.17      953.10    112.47 o 
 -11  13  10      474.68      551.49     93.41 o 
 -10  13  10     1313.07     1389.48    111.48 o 
  -9  13  10        8.16       41.91     70.70 o 
  -8  13  10      921.78      889.75     85.77 o 
  -7  13  10      707.10      617.94     77.25 o 
  -6  13  10     2443.69     2502.04    110.74 o 
  -5  13  10     2480.07     2321.20     86.07 o 
  -4  13  10      468.73      398.40    106.44 o 
  -3  13  10     3873.63     3647.84    134.19 o 
  -2  13  10     1913.07     1827.94    101.72 o 
  -1  13  10      377.37      361.06     57.66 o 
   0  13  10       17.04        5.93     47.06 o 
   1  13  10     2205.96     2154.25     69.59 o 
   2  13  10      128.64       73.76     50.04 o 
   3  13  10      816.51      706.24     62.66 o 
   4  13  10      128.40      140.01     70.57 o 
   5  13  10     5144.58     5039.68    202.50 o 
   6  13  10     2136.31     2098.04     99.36 o 
   7  13  10     1631.84     1540.57     97.88 o 
   8  13  10     1458.09     1288.69    107.30 o 
   9  13  10       59.98       82.81     92.13 o 
  10  13  10      420.96      275.57     97.87 o 
  11  13  10      596.04      576.94    165.59 o 
  12  13  10      919.13      959.50    130.17 o 
  13  13  10      617.85      516.79    125.62 o 
  14  13  10     2266.38     2272.09    255.35 o 
 -14  14  10       28.15       31.40    244.09 o 
 -13  14  10      104.35      114.41     90.36 o 
 -12  14  10       74.77      107.18     97.97 o 
 -11  14  10      133.93      207.43     93.69 o 
 -10  14  10      198.31      278.77     96.65 o 
  -9  14  10      673.24      700.84     98.21 o 
  -8  14  10      811.55      842.79     97.86 o 
  -7  14  10      268.95      365.70     81.37 o 
  -6  14  10     1082.57     1399.31     92.02 o 
  -5  14  10     1996.53     2016.89    127.98 o 
  -4  14  10     6984.45     7631.81    159.08 o 
  -3  14  10        4.11       93.42     74.78 o 
  -2  14  10      308.36      323.32     95.18 o 
  -1  14  10     1915.60     1919.15    101.59 o 
   0  14  10      117.99      200.62     54.59 o 
   1  14  10      350.01      357.24     71.23 o 
   2  14  10     3081.62     3189.64    105.35 o 
   3  14  10     1893.97     1883.17     94.34 o 
   4  14  10     1752.87     1810.79     97.39 o 
   5  14  10     2970.18     3228.97    109.90 o 
   6  14  10     1444.09     1520.60    127.97 o 
   7  14  10     1004.00      939.39    101.56 o 
   8  14  10      555.94      518.84    108.40 o 
   9  14  10      512.19      613.86    101.11 o 
  10  14  10       41.55       85.91    105.34 o 
  11  14  10      282.86      280.46    106.65 o 
  12  14  10      691.78      623.45    126.77 o 
  13  14  10      850.21      923.43    147.42 o 
 -13  15  10       18.00      121.30    149.45 o 
 -12  15  10      308.06      328.30     96.94 o 
 -11  15  10      283.12      276.96    103.24 o 
 -10  15  10      383.61      270.60     83.49 o 
  -9  15  10      183.91      145.68     85.25 o 
  -8  15  10        9.38       21.35     77.07 o 
  -7  15  10     1156.63      992.56    105.96 o 
  -6  15  10       25.21       27.40     82.44 o 
  -5  15  10     3741.66     3751.31    370.58 o 
  -4  15  10      254.78      187.75     88.86 o 
  -3  15  10     8372.97     8499.25    305.71 o 
  -2  15  10      398.77      365.84    108.60 o 
  -1  15  10       47.53       81.43     82.19 o 
   0  15  10      288.62      286.29     67.91 o 
   1  15  10     4943.05     5451.64    135.63 o 
   2  15  10      264.36      251.51     65.57 o 
   3  15  10      947.53     1143.17     94.75 o 
   4  15  10     4316.49     4192.81    112.90 o 
   5  15  10     1542.54     1529.35    104.65 o 
   6  15  10     2650.01     2541.05    159.77 o 
   7  15  10     1037.42      749.10    127.10 o 
   8  15  10     1148.63     1096.90    151.02 o 
   9  15  10       75.31       77.02     94.67 o 
  10  15  10     1604.21     1727.97    120.71 o 
  11  15  10        4.02       46.77    117.51 o 
  12  15  10     2081.50     2254.91    209.75 o 
  13  15  10        5.03       21.92    191.96 o 
 -12  16  10      116.43      120.27    148.50 o 
 -11  16  10      572.07      594.12    122.83 o 
 -10  16  10      129.46      259.45    105.68 o 
  -9  16  10     1385.22     1457.60    145.80 o 
  -8  16  10     1214.71     1377.07    141.40 o 
  -7  16  10      744.21      978.23    124.25 o 
  -6  16  10     1142.44     1235.57    113.18 o 
  -5  16  10      898.50      923.94    139.09 o 
  -4  16  10     1189.70     1055.30    143.08 o 
  -3  16  10      118.46       10.51     87.78 o 
  -2  16  10     1234.85     1140.05    118.66 o 
  -1  16  10      844.31      629.13    107.21 o 
   0  16  10      432.45      471.15     84.00 o 
   1  16  10      391.56      428.54     68.95 o 
   2  16  10     1712.41     1818.29    103.25 o 
   3  16  10     1101.60     1076.46     99.74 o 
   4  16  10     3492.38     3447.69    146.53 o 
   5  16  10     3175.61     3229.81    132.21 o 
   6  16  10     4258.02     4466.72    328.22 o 
   7  16  10      448.18      318.73    126.84 o 
   8  16  10      121.83       71.12    135.83 o 
   9  16  10      201.58      293.85    141.14 o 
  10  16  10        0.71       45.79    145.96 o 
  11  16  10       22.41       14.07    174.67 o 
 -11  17  10        2.39       75.20    120.42 o 
 -10  17  10     1155.17      964.93    137.13 o 
  -9  17  10       41.79       89.21    110.25 o 
  -8  17  10      710.67      624.14    128.27 o 
  -7  17  10      931.43      852.95    122.02 o 
  -6  17  10       19.34        7.28     87.07 o 
  -5  17  10     1007.73      987.61    134.92 o 
  -4  17  10      152.48      229.52    117.12 o 
  -3  17  10     1678.07     1732.07    144.05 o 
  -2  17  10        3.23       11.61    108.94 o 
  -1  17  10       12.84       59.66     91.01 o 
   0  17  10        1.15       44.38     88.57 o 
   1  17  10     1257.68     1175.17     94.84 o 
   2  17  10      115.01       71.21     81.07 o 
   3  17  10       14.98        4.14     77.38 o 
   4  17  10       16.10       57.05     89.75 o 
   5  17  10      305.84      187.24     93.57 o 
   6  17  10      524.32      603.89    129.93 o 
   7  17  10      206.73      135.61    118.42 o 
   8  17  10      237.27      219.30    121.99 o 
   9  17  10      959.79     1026.81    147.38 o 
  10  17  10      101.94      119.80    180.11 o 
 -10  18  10       93.65      117.01    133.62 o 
  -9  18  10      207.84      111.40    115.48 o 
  -8  18  10        3.38       76.67    101.80 o 
  -7  18  10       45.71       28.20    103.63 o 
  -6  18  10      439.13      428.03    131.31 o 
  -5  18  10      563.04      316.27    146.86 o 
  -4  18  10      607.41      498.04    117.74 o 
  -3  18  10       30.80       39.52     99.49 o 
  -2  18  10      131.78      137.99    109.23 o 
  -1  18  10       10.35       65.92    115.89 o 
   0  18  10       64.06       75.33     98.78 o 
   1  18  10       14.86       97.92    101.34 o 
   2  18  10     1526.17     1457.30    110.15 o 
   3  18  10       52.42       72.63    102.25 o 
   4  18  10      379.56      457.11     90.18 o 
   5  18  10     1047.43     1091.52    131.14 o 
   6  18  10      841.68      776.14    125.43 o 
   7  18  10      150.16      156.38    122.62 o 
   8  18  10      166.31      172.35    136.57 o 
   9  18  10       71.39      112.25    154.45 o 
  10  18  10      205.53      236.39    211.51 o 
  -9  19  10        3.42       13.03    168.85 o 
  -8  19  10      210.31      286.50    115.63 o 
  -7  19  10      274.25      195.56    104.67 o 
  -6  19  10        1.78       82.76    117.02 o 
  -5  19  10      720.43      750.08    151.65 o 
  -4  19  10       21.44       73.20    131.94 o 
  -3  19  10      504.60      492.11    143.67 o 
  -2  19  10       43.85      -12.44    125.47 o 
  -1  19  10      766.56      643.93    140.44 o 
   0  19  10      174.20      161.15    158.78 o 
   1  19  10      902.74      849.00    234.02 o 
   2  19  10        1.72      137.06    115.37 o 
   3  19  10      258.29      172.68    101.09 o 
   4  19  10      125.33      149.88    109.47 o 
   5  19  10      802.11      616.72    108.38 o 
   6  19  10     1550.95     1430.93    167.11 o 
   7  19  10       29.54       59.92    133.91 o 
   8  19  10      702.41      708.37    183.13 o 
   9  19  10        4.77        0.00    153.45 o 
  -7  20  10       60.14       81.37    104.06 o 
  -6  20  10      134.39      114.79    130.46 o 
  -5  20  10      366.75      270.84    135.13 o 
  -4  20  10       22.78       10.15    148.71 o 
  -3  20  10      100.08      -30.72    117.35 o 
  -2  20  10      119.85      111.95    121.33 o 
  -1  20  10       40.96      -91.83    209.14 o 
   0  20  10      361.68      299.19    165.89 o 
   1  20  10      344.97      484.04    167.67 o 
   2  20  10      361.93      324.42    147.04 o 
   3  20  10        8.26       76.65    102.50 o 
   4  20  10      350.53      344.07    125.22 o 
   5  20  10        9.44       26.97    125.48 o 
   6  20  10       71.42      118.96    144.35 o 
   7  20  10      552.78      465.12    140.16 o 
  -6  21  10        6.49      -54.51    202.62 o 
  -5  21  10        9.08      -50.41    133.96 o 
  -4  21  10       23.00       49.42    124.50 o 
  -3  21  10      315.82      372.14    143.57 o 
  -2  21  10      358.80      291.77    128.80 o 
  -1  21  10       25.83      -42.06    177.15 o 
   0  21  10       43.81       90.05    176.55 o 
   1  21  10      338.81      226.91    197.29 o 
   2  21  10       61.05      210.92    256.54 o 
   3  21  10      380.78      402.24    142.58 o 
   4  21  10       83.96      123.02    108.29 o 
   5  21  10       91.49      128.94    152.59 o 
   6  21  10        6.82       -5.26    123.04 o 
  -4  22  10       51.39      113.16    219.80 o 
  -3  22  10       37.18       99.53    206.77 o 
   4  22  10       31.78      -10.07    196.10 o 
   5  22  10      240.15      194.92    213.29 o 
 -16   1  11       79.04       95.39    200.84 o 
 -15   1  11       73.58       78.67    138.96 o 
 -14   1  11       25.90       44.87    111.62 o 
 -13   1  11       13.83       97.46    121.07 o 
 -12   1  11     2702.09     2626.74    163.52 o 
 -11   1  11       12.99       34.17     85.45 o 
 -10   1  11        0.78       48.09     76.87 o 
  -9   1  11     4224.19     4144.57     99.63 o 
  -8   1  11       77.52       48.37     49.55 o 
  -7   1  11      221.67      186.03     47.04 o 
  -6   1  11        7.81       44.19     33.41 o 
  -5   1  11     3611.49     3622.20     68.15 o 
  -4   1  11     4765.08     5361.77     58.41 o 
  -3   1  11       60.95      145.35     40.71 o 
  -2   1  11      126.01      116.05     23.91 o 
  -1   1  11     1049.02     1070.01     38.67 o 
   0   1  11      408.61      449.20     33.29 o 
   1   1  11      741.00      713.84     30.83 o 
   2   1  11     1451.43     1444.91     30.98 o 
   3   1  11     1413.14     1549.22     32.58 o 
   4   1  11     3216.67     3265.42     52.92 o 
   5   1  11     4216.41     4421.72     74.03 o 
   6   1  11      404.13      401.29     48.01 o 
   7   1  11     3912.87     3981.26     66.22 o 
   8   1  11      243.08      289.18     56.91 o 
   9   1  11      325.78      356.06     61.56 o 
  10   1  11      289.23      297.90     58.87 o 
  11   1  11      442.40      320.57     62.57 o 
  12   1  11      275.61      181.31     91.51 o 
  13   1  11      806.90      751.13    123.16 o 
  14   1  11      216.07      141.98    107.85 o 
  15   1  11       64.46       81.15    119.58 o 
  16   1  11        5.69       10.76    104.56 o 
  17   1  11       12.78       40.90    140.09 o 
 -16   2  11      545.66      463.90    173.59 o 
 -15   2  11      106.73      168.14    140.71 o 
 -14   2  11        4.24      104.33    124.12 o 
 -13   2  11      627.57      371.61    118.75 o 
 -12   2  11      163.17      176.17     96.91 o 
 -11   2  11        5.15       40.63     87.11 o 
 -10   2  11     2695.72     2646.97     89.06 o 
  -9   2  11     9521.49    10184.01    273.37 o 
  -8   2  11       93.26      149.26     47.10 o 
  -7   2  11       72.81       59.96     42.74 o 
  -6   2  11     1031.81      987.11     53.33 o 
  -5   2  11     2060.39     2301.32     48.66 o 
  -4   2  11       28.06       84.13     32.11 o 
  -3   2  11      648.88      666.81     32.47 o 
  -2   2  11     4525.46     4740.97     48.57 o 
  -1   2  11     1350.79     1410.47     33.62 o 
   0   2  11      596.65      652.46     35.28 o 
   1   2  11     8657.44     8834.03    118.51 o 
   2   2  11     6798.57     7580.37     68.92 o 
   3   2  11     6798.74     6752.23     46.62 o 
   4   2  11        3.29       21.53     27.28 o 
   5   2  11       45.49       42.27     38.25 o 
   6   2  11        2.66       37.32     38.69 o 
   7   2  11      796.10      745.08     66.10 o 
   8   2  11      840.26      841.52     77.88 o 
   9   2  11      182.89      142.31     50.93 o 
  10   2  11      819.44      737.64     78.43 o 
  11   2  11        6.22       78.74     77.99 o 
  12   2  11      414.29      434.10     84.32 o 
  13   2  11        0.13      123.17    103.08 o 
  14   2  11      471.66      392.77     93.18 o 
  15   2  11       36.64       65.72    102.01 o 
  16   2  11       49.05       75.94    108.15 o 
  17   2  11       16.41      142.78    190.77 o 
 -16   3  11      905.59      812.26    239.35 o 
 -15   3  11      205.19      237.05    224.84 o 
 -14   3  11     1026.24      977.21    131.91 o 
 -13   3  11     1663.03     1518.53    171.52 o 
 -12   3  11       21.45        0.38     96.23 o 
 -11   3  11      189.73      136.35     67.14 o 
 -10   3  11      220.04      198.36     76.62 o 
  -9   3  11      450.68      385.20     62.90 o 
  -8   3  11     1829.10     1815.83     61.53 o 
  -7   3  11      592.39      586.92     52.71 o 
  -6   3  11      243.61      209.33     43.32 o 
  -5   3  11     5456.36     5341.14     60.90 o 
  -4   3  11      700.60      547.07     32.23 o 
  -3   3  11     3436.48     3531.05     67.65 o 
  -2   3  11      298.02      392.33     34.30 o 
  -1   3  11    21456.33    21459.21    133.18 o 
   0   3  11     4783.52     4521.66     55.35 o 
   1   3  11     7027.72     7116.96     63.10 o 
   2   3  11    10415.63    10287.20     53.94 o 
   3   3  11      107.58      121.99     26.39 o 
   4   3  11     5327.59     5455.98     53.44 o 
   5   3  11      911.08      823.51     58.47 o 
   6   3  11     4816.70     4523.02     80.34 o 
   7   3  11       45.67       52.28     44.06 o 
   8   3  11     1540.03     1612.11     68.76 o 
   9   3  11     2103.94     2152.96     69.61 o 
  10   3  11      957.14      852.32     79.16 o 
  11   3  11     3117.22     2993.87     79.36 o 
  12   3  11     1947.87     1882.17    109.54 o 
  13   3  11       30.07       31.99     94.12 o 
  14   3  11      243.45      268.66     96.35 o 
  15   3  11      317.46      348.60    108.19 o 
  16   3  11      490.62      358.16    113.63 o 
 -16   4  11       72.07      347.77    212.69 o 
 -15   4  11     1029.27     1039.79    148.89 o 
 -14   4  11      447.01      518.44    137.45 o 
 -13   4  11      522.04      486.65    126.53 o 
 -12   4  11     2295.27     2280.85    151.99 o 
 -11   4  11      159.00      157.68     75.10 o 
 -10   4  11      157.96      262.75     81.92 o 
  -9   4  11     6240.50     6158.78    164.87 o 
  -8   4  11     2464.83     2402.76     64.76 o 
  -7   4  11        7.55       70.08     41.40 o 
  -6   4  11     1043.99     1135.86     76.36 o 
  -5   4  11     1462.67     1571.18     54.03 o 
  -4   4  11     3338.02     3275.35     47.89 o 
  -3   4  11     4199.60     4540.58     62.34 o 
  -2   4  11       22.60      160.69     38.32 o 
  -1   4  11       89.81      140.59     20.23 o 
   0   4  11     1532.77     1878.60     29.84 o 
   1   4  11     5401.89     5363.39     43.46 o 
   2   4  11     1385.80     1343.94     31.25 o 
   3   4  11     8975.38     9442.61    122.97 o 
   4   4  11      233.02      250.63     46.29 o 
   5   4  11    21340.65    22280.17    211.45 o 
   6   4  11     3355.02     3638.53     71.66 o 
   7   4  11     4799.89     4832.55     71.38 o 
   8   4  11      533.82      511.04     67.99 o 
   9   4  11     1258.64     1173.04     65.98 o 
  10   4  11      211.96      189.10     58.93 o 
  11   4  11     2938.84     2922.71     92.60 o 
  12   4  11     2853.23     3054.51    103.73 o 
  13   4  11      173.00      155.83     74.55 o 
  14   4  11     2942.49     3003.42    180.50 o 
  15   4  11       13.43      -13.42    105.68 o 
  16   4  11      157.79      157.66    150.80 o 
 -16   5  11      523.08      406.43    223.36 o 
 -15   5  11       79.80       84.36    133.01 o 
 -14   5  11     2874.61     2999.28    161.52 o 
 -13   5  11       53.54       94.17    114.26 o 
 -12   5  11     1586.45     1546.94    107.38 o 
 -11   5  11        4.89       47.74     71.05 o 
 -10   5  11     2553.94     2675.36     99.61 o 
  -9   5  11     1168.41     1163.61     68.42 o 
  -8   5  11      155.72      163.45     51.27 o 
  -7   5  11     1823.06     1857.08     63.91 o 
  -6   5  11       75.28       92.81     45.46 o 
  -5   5  11    17700.45    17815.17    113.22 o 
  -4   5  11     4726.29     4699.19     64.14 o 
  -3   5  11     2465.24     2256.25     58.55 o 
  -2   5  11     6683.27     7007.92     69.75 o 
  -1   5  11     1789.96     1431.69     44.78 o 
   0   5  11       51.56      171.62     29.81 o 
   1   5  11      445.42      654.19     35.04 o 
   2   5  11      862.82      765.27     39.43 o 
   3   5  11      196.59      235.34     42.64 o 
   4   5  11     6384.07     6276.55    155.22 o 
   5   5  11       11.54       18.48     38.76 o 
   6   5  11     3017.94     2804.98     60.82 o 
   7   5  11     3501.02     3398.44     68.90 o 
   8   5  11     1264.54     1282.11     63.73 o 
   9   5  11       80.39      158.66     55.56 o 
  10   5  11     4367.89     4477.81     92.85 o 
  11   5  11     2431.42     2510.13    112.16 o 
  12   5  11      604.61      628.51     81.95 o 
  13   5  11     2830.32     3119.66    114.76 o 
  14   5  11      226.11      195.06    111.32 o 
  15   5  11      760.68      597.01    162.34 o 
  16   5  11       10.26       14.07    143.19 o 
 -16   6  11      508.23      494.70    213.29 o 
 -15   6  11      688.97      813.78    151.79 o 
 -14   6  11       18.88      118.24    126.61 o 
 -13   6  11      321.46      376.94    118.37 o 
 -12   6  11      244.02      228.03     82.41 o 
 -11   6  11     3482.82     3702.56    110.97 o 
 -10   6  11       40.18      125.88     58.90 o 
  -9   6  11     1105.65     1076.65     63.09 o 
  -8   6  11     8111.20     8572.41     98.71 o 
  -7   6  11     2198.43     2060.77     66.81 o 
  -6   6  11    12966.38    13455.06    107.97 o 
  -5   6  11       92.95      174.77     42.57 o 
  -4   6  11     6926.75     7370.04     86.28 o 
  -3   6  11     2347.13     2536.11     51.29 o 
  -2   6  11     3417.71     3410.68     49.44 o 
  -1   6  11     2359.35     2386.46     54.15 o 
   0   6  11       12.46      135.19     37.08 o 
   1   6  11     8718.27     8808.51     57.79 o 
   2   6  11       99.66      152.20     30.06 o 
   3   6  11    11850.05    12411.51    163.66 o 
   4   6  11      870.62      690.08     49.04 o 
   5   6  11     4678.64     4700.70     72.09 o 
   6   6  11        3.20       51.45     47.81 o 
   7   6  11       15.08       14.55     47.27 o 
   8   6  11     3567.44     3314.51     75.65 o 
   9   6  11      126.23      115.25     58.88 o 
  10   6  11      205.22      156.15     63.59 o 
  11   6  11      637.97      712.91     83.52 o 
  12   6  11      192.24      146.16     92.22 o 
  13   6  11        4.32       96.74     89.24 o 
  14   6  11     2807.97     3158.46    145.66 o 
  15   6  11       27.22       76.52    119.39 o 
  16   6  11      495.09      424.57    174.18 o 
 -16   7  11      491.43      444.94    216.25 o 
 -15   7  11      492.94      718.18    151.68 o 
 -14   7  11     1051.29     1070.74    156.01 o 
 -13   7  11     1374.07     1121.03    113.66 o 
 -12   7  11     1240.44     1246.50    100.56 o 
 -11   7  11       32.85       96.92     88.01 o 
 -10   7  11      561.95      595.99     71.82 o 
  -9   7  11     2483.25     2542.39     73.78 o 
  -8   7  11      971.95      806.82     58.15 o 
  -7   7  11     3330.50     3145.74     70.61 o 
  -6   7  11       47.40       75.57     47.06 o 
  -5   7  11    17260.49    16932.18    161.12 o 
  -4   7  11      581.02      481.60     44.46 o 
  -3   7  11    10901.09    10493.06    140.93 o 
  -2   7  11      788.24      732.01     34.60 o 
  -1   7  11     8388.78     8259.83    120.60 o 
   0   7  11    10024.69     9631.63    110.79 o 
   1   7  11     5109.71     5050.05     80.19 o 
   2   7  11     7845.85     8038.59    122.99 o 
   3   7  11       72.39       82.94     37.50 o 
   4   7  11     5501.93     5218.92    140.76 o 
   5   7  11      362.15      300.09     46.96 o 
   6   7  11       76.38      102.67     48.26 o 
   7   7  11    10215.38    10474.71    119.63 o 
   8   7  11     3758.52     3903.49     78.89 o 
   9   7  11       24.25       19.84     51.41 o 
  10   7  11      529.35      487.36     84.26 o 
  11   7  11     7948.26     8536.98    184.52 o 
  12   7  11      241.27      236.26    104.64 o 
  13   7  11     1610.92     1553.34    115.74 o 
  14   7  11      162.07       82.24    110.19 o 
  15   7  11     1293.45     1304.03    196.99 o 
 -16   8  11     1179.87     1180.18    216.84 o 
 -15   8  11      148.97      194.68    139.06 o 
 -14   8  11      104.71      115.18    129.55 o 
 -13   8  11       44.61       32.66     90.59 o 
 -12   8  11      239.36      270.44     86.87 o 
 -11   8  11      814.58      663.61     80.15 o 
 -10   8  11      621.32      706.64     76.80 o 
  -9   8  11      686.69      679.11     73.44 o 
  -8   8  11       19.00       74.19     59.46 o 
  -7   8  11     1833.75     1829.35     70.05 o 
  -6   8  11     6817.13     7032.39     89.86 o 
  -5   8  11     2477.28     2601.28     81.92 o 
  -4   8  11     1168.00     1185.51     44.66 o 
  -3   8  11      835.15      847.61     42.79 o 
  -2   8  11      192.62      270.36     31.54 o 
  -1   8  11     2845.40     2932.33     41.41 o 
   0   8  11     2453.13     2393.26     37.65 o 
   1   8  11     5327.02     5192.52    103.01 o 
   2   8  11       12.08       96.91     35.49 o 
   3   8  11     5887.23     5822.02     67.04 o 
   4   8  11      816.67      743.69     53.71 o 
   5   8  11    20346.18    20435.75    260.65 o 
   6   8  11     1981.12     1850.87     74.31 o 
   7   8  11     3395.79     3564.11     74.89 o 
   8   8  11        6.52       34.09     62.62 o 
   9   8  11     5925.86     5888.00    114.12 o 
  10   8  11     1995.77     2135.01    108.14 o 
  11   8  11      262.85      281.50     94.58 o 
  12   8  11     1994.64     1884.99    125.59 o 
  13   8  11      169.85      203.30     94.37 o 
  14   8  11      690.20      735.18    134.79 o 
  15   8  11      420.78      350.21    115.13 o 
 -16   9  11      621.22      880.99    269.57 o 
 -15   9  11      351.92      252.36    146.14 o 
 -14   9  11     1040.00     1177.32    133.10 o 
 -13   9  11     1499.32     1522.78    134.75 o 
 -12   9  11      329.80      311.88     88.97 o 
 -11   9  11       58.27       58.62     71.83 o 
 -10   9  11      433.56      324.37     74.01 o 
  -9   9  11     1069.20     1036.23     77.06 o 
  -8   9  11      232.20      197.52     57.85 o 
  -7   9  11      667.54      615.15     67.64 o 
  -6   9  11      448.37      491.16     60.40 o 
  -5   9  11     4204.20     4006.92     96.89 o 
  -4   9  11      884.92      899.16     60.17 o 
  -3   9  11     4594.65     4800.37     68.84 o 
  -2   9  11     1635.86     1798.99     46.10 o 
  -1   9  11     6200.02     6255.78    104.66 o 
   0   9  11      687.67      613.03     37.07 o 
   1   9  11     6003.80     6199.62    104.34 o 
   2   9  11       14.54       32.35     38.79 o 
   3   9  11     4690.23     5099.55    121.02 o 
   4   9  11     5628.88     5572.04     71.40 o 
   5   9  11      467.61      453.37     58.85 o 
   6   9  11     6112.60     6954.85    128.18 o 
   7   9  11     2278.20     2252.24     89.83 o 
   8   9  11     2698.46     2740.67     92.22 o 
   9   9  11     1446.85     1403.64     95.10 o 
  10   9  11     2260.56     2429.59    113.14 o 
  11   9  11     8400.53     9000.72    145.17 o 
  12   9  11      290.73      433.65    106.82 o 
  13   9  11      338.01      317.96    114.37 o 
  14   9  11       24.48       10.72     66.36 o 
  15   9  11       56.30       60.03    109.05 o 
 -15  10  11      333.01      285.11    137.65 o 
 -14  10  11      595.99      615.15    125.29 o 
 -13  10  11      680.04      707.01    113.89 o 
 -12  10  11       10.78      107.01     95.57 o 
 -11  10  11       87.47      138.77     75.88 o 
 -10  10  11     1379.21     1757.35     92.11 o 
  -9  10  11      205.82      298.24     72.83 o 
  -8  10  11      821.12      904.43     75.09 o 
  -7  10  11       44.68       68.16     57.08 o 
  -6  10  11       72.47      122.07     52.97 o 
  -5  10  11      843.49      647.57     62.68 o 
  -4  10  11      751.68      897.08     60.40 o 
  -3  10  11      443.83      410.65     57.39 o 
  -2  10  11       80.63      162.45     69.43 o 
  -1  10  11       57.71       39.43     36.51 o 
   0  10  11     1592.66     1575.46     43.75 o 
   1  10  11     4461.81     4418.28     54.76 o 
   2  10  11     1272.12     1083.05     79.70 o 
   3  10  11     2842.15     2938.23     73.07 o 
   4  10  11     1157.15     1269.22     75.08 o 
   5  10  11     6118.15     6297.01    154.09 o 
   6  10  11      213.05      205.56     78.27 o 
   7  10  11      215.92      195.62     69.21 o 
   8  10  11        2.53       89.55     71.35 o 
   9  10  11     1080.06     1049.97     97.64 o 
  10  10  11      400.81      491.77     82.18 o 
  11  10  11       67.77      138.33     88.75 o 
  12  10  11      605.82      670.79    103.53 o 
  13  10  11        1.79       29.19    107.07 o 
  14  10  11       14.27       24.40    123.07 o 
  15  10  11      153.16      107.24    200.25 o 
 -15  11  11        0.43       30.74    153.52 o 
 -14  11  11     1640.95     1619.05    143.32 o 
 -13  11  11      126.26      192.08    110.35 o 
 -12  11  11     2454.70     2488.62    115.00 o 
 -11  11  11      242.85      321.84     80.09 o 
 -10  11  11     2434.55     2763.10     97.66 o 
  -9  11  11      106.59       10.04     71.14 o 
  -8  11  11      503.82      334.98     73.11 o 
  -7  11  11      441.48      378.97     57.97 o 
  -6  11  11      387.56      411.87     75.05 o 
  -5  11  11     4315.06     4434.96     92.08 o 
  -4  11  11        5.31       35.99     53.71 o 
  -3  11  11      841.39      670.04     71.64 o 
  -2  11  11      280.25      287.43     63.22 o 
  -1  11  11     6271.05     6078.57    126.73 o 
   0  11  11       44.92       73.50     42.55 o 
   1  11  11       61.28      244.19     49.76 o 
   2  11  11     2101.83     2113.30     64.27 o 
   3  11  11     2277.62     2283.90     72.09 o 
   4  11  11      434.16      420.36     60.31 o 
   5  11  11      692.37      633.78     75.19 o 
   6  11  11        6.45       75.41     66.92 o 
   7  11  11      604.14      605.61     85.99 o 
   8  11  11     1894.06     1761.18    100.19 o 
   9  11  11     2872.32     2772.88    127.67 o 
  10  11  11      644.74      686.86    116.38 o 
  11  11  11     1370.90     1412.10    124.68 o 
  12  11  11       13.83      125.72     97.23 o 
  13  11  11      558.04      460.11    118.70 o 
  14  11  11        0.10       81.89    109.72 o 
  15  11  11      929.17      850.18    236.39 o 
 -14  12  11      135.16       93.38    108.82 o 
 -13  12  11        9.37       90.00    114.50 o 
 -12  12  11     1034.94      895.33    105.48 o 
 -11  12  11      234.11      199.54     78.75 o 
 -10  12  11        9.72       46.53     75.62 o 
  -9  12  11      350.50      351.53     74.05 o 
  -8  12  11      234.07      151.71     63.97 o 
  -7  12  11      177.79      257.17     69.04 o 
  -6  12  11       22.18       69.16     60.92 o 
  -5  12  11     2394.22     2413.19     85.17 o 
  -4  12  11    14052.69    14691.67    282.68 o 
  -3  12  11     1435.88     1303.12    111.50 o 
  -2  12  11      675.13      676.46     69.89 o 
  -1  12  11      124.80      246.94     53.46 o 
   0  12  11      824.96      816.26     57.82 o 
   1  12  11     8573.91     8982.44    113.48 o 
   2  12  11     1514.51     1375.63     86.87 o 
   3  12  11     2868.06     3114.34     71.74 o 
   4  12  11      174.63      166.87     58.75 o 
   5  12  11      847.93      886.06     85.15 o 
   6  12  11      862.23      826.78     84.08 o 
   7  12  11      214.45      225.59     75.83 o 
   8  12  11     1772.74     1669.17    112.15 o 
   9  12  11     4012.36     4011.37    137.87 o 
  10  12  11     1227.06     1286.73    117.01 o 
  11  12  11      152.21      205.44     96.54 o 
  12  12  11     1188.81     1344.97    137.29 o 
  13  12  11      333.30      317.57    117.36 o 
  14  12  11      342.09      384.09    132.57 o 
 -14  13  11       26.49       56.51    110.79 o 
 -13  13  11       14.42      -33.20    106.01 o 
 -12  13  11       17.74       30.83     87.80 o 
 -11  13  11        7.94       19.66     85.04 o 
 -10  13  11       43.08       47.76     79.77 o 
  -9  13  11      895.98      760.38     91.69 o 
  -8  13  11      149.72      115.85     70.57 o 
  -7  13  11      427.34      342.89     78.47 o 
  -6  13  11       44.71       86.69     59.33 o 
  -5  13  11     8843.42     9113.90    185.33 o 
  -4  13  11      486.74      512.27     85.40 o 
  -3  13  11     1715.24     1757.20    162.33 o 
  -2  13  11     1262.27     1379.85    113.27 o 
  -1  13  11     1178.64     1233.38     74.56 o 
   0  13  11     2968.82     2809.98     71.83 o 
   1  13  11      149.84      200.57     59.80 o 
   2  13  11     1160.48     1077.65     62.39 o 
   3  13  11       37.48       77.22     58.00 o 
   4  13  11       87.20      128.21     77.93 o 
   5  13  11      799.31      736.98     88.83 o 
   6  13  11     2167.35     2308.71    110.90 o 
   7  13  11        4.90       43.85     79.82 o 
   8  13  11      764.13      660.94     92.23 o 
   9  13  11      362.57      375.07     91.70 o 
  10  13  11      274.73      146.98     92.72 o 
  11  13  11     1395.40     1343.51    128.48 o 
  12  13  11      230.26      188.85    115.20 o 
  13  13  11       55.94       52.64    114.71 o 
 -13  14  11       12.08       18.65    112.45 o 
 -12  14  11      104.10       85.13    100.72 o 
 -11  14  11       14.52       15.47     95.59 o 
 -10  14  11       10.95       38.48     79.24 o 
  -9  14  11      873.97      824.73     95.81 o 
  -8  14  11       43.63       51.27     65.02 o 
  -7  14  11      995.17      811.97     94.56 o 
  -6  14  11      381.23      257.99     71.13 o 
  -5  14  11       76.47      240.22     79.19 o 
  -4  14  11      280.55      250.04    100.71 o 
  -3  14  11      628.79      448.90     93.92 o 
  -2  14  11     4835.00     4934.53    135.01 o 
  -1  14  11      145.72      151.05     65.58 o 
   0  14  11     2444.62     2513.04     77.67 o 
   1  14  11     1733.67     1829.51     82.69 o 
   2  14  11     4141.46     4410.66     90.05 o 
   3  14  11      222.30      164.94     71.63 o 
   4  14  11        3.16       56.33     64.30 o 
   5  14  11     1257.34     1111.00     87.59 o 
   6  14  11      325.78      467.90    129.24 o 
   7  14  11       25.23      108.30     94.16 o 
   8  14  11      100.12       31.24     87.61 o 
   9  14  11      556.01      462.71     95.01 o 
  10  14  11       27.15       22.86    102.92 o 
  11  14  11      127.68      208.80    103.93 o 
  12  14  11       47.34       73.70    112.09 o 
  13  14  11       18.67      177.74    205.58 o 
 -13  15  11      229.26      282.60    194.33 o 
 -12  15  11      195.68      173.81     93.89 o 
 -11  15  11       28.35      108.43     89.34 o 
 -10  15  11      127.14       82.99     81.50 o 
  -9  15  11      497.27      316.94     99.78 o 
  -8  15  11     2128.92     2392.88    131.61 o 
  -7  15  11     1159.35     1242.22     99.81 o 
  -6  15  11       76.42       54.89     79.96 o 
  -5  15  11       14.78       12.83     97.54 o 
  -4  15  11      116.27      136.47     83.48 o 
  -3  15  11      555.07      447.93    109.96 o 
  -2  15  11     5452.61     5815.08    158.15 o 
  -1  15  11      409.82      267.89     98.28 o 
   0  15  11      830.23      840.78    112.67 o 
   1  15  11       39.94      100.49     62.31 o 
   2  15  11      191.44      231.26     64.03 o 
   3  15  11       76.51       66.45     80.01 o 
   4  15  11     1215.38     1279.21     96.19 o 
   5  15  11       38.10       10.17     85.32 o 
   6  15  11      455.92      376.93    124.91 o 
   7  15  11       85.78       70.92    108.02 o 
   8  15  11      965.44      901.11    153.17 o 
   9  15  11      116.47       47.35    126.52 o 
  10  15  11      833.55      851.82    125.90 o 
  11  15  11      162.89      319.64    116.53 o 
  12  15  11      261.26      304.18    119.98 o 
  13  15  11       59.94       52.14    187.22 o 
 -12  16  11       58.13       49.99    150.67 o 
 -11  16  11      296.56      232.98    102.00 o 
 -10  16  11      101.67      223.44     95.78 o 
  -9  16  11      332.11      278.92    100.00 o 
  -8  16  11      898.53      657.18    113.28 o 
  -7  16  11      369.60      239.67     93.83 o 
  -6  16  11      694.75      656.74     99.55 o 
  -5  16  11        4.89      -34.48     99.77 o 
  -4  16  11       24.09       88.14    101.59 o 
  -3  16  11      184.38      111.94    106.20 o 
  -2  16  11      648.79      712.28    126.78 o 
  -1  16  11      763.65      667.31    152.56 o 
   0  16  11       11.48       -9.90     91.64 o 
   1  16  11      173.45      220.17     66.82 o 
   2  16  11      178.60      224.42     75.87 o 
   3  16  11     2119.36     1987.73    115.28 o 
   4  16  11       80.66      105.10     90.02 o 
   5  16  11        4.04       20.09     85.21 o 
   6  16  11       31.47       82.78    117.47 o 
   7  16  11      850.14      844.28    138.34 o 
   8  16  11      900.70      912.44    171.54 o 
   9  16  11      254.38      186.58    150.19 o 
  10  16  11      223.12       91.68    142.74 o 
  11  16  11      123.26       72.26    148.88 o 
 -11  17  11      372.07      458.56    195.51 o 
 -10  17  11      130.65      114.47     98.13 o 
  -9  17  11      634.95      741.58    132.49 o 
  -8  17  11      307.27      381.04    110.76 o 
  -7  17  11      592.55      684.42    121.50 o 
  -6  17  11      230.77      140.02     87.65 o 
  -5  17  11        3.08       40.85    111.68 o 
  -4  17  11        8.77       29.56    100.64 o 
  -3  17  11       53.08       78.74     94.45 o 
  -2  17  11     2784.50     2657.85    152.17 o 
  -1  17  11       25.77      -25.36    106.59 o 
   0  17  11       86.11      148.86     96.77 o 
   1  17  11      809.47      663.71    110.22 o 
   2  17  11      567.84      618.15    103.12 o 
   3  17  11     1468.70     1469.47    111.51 o 
   4  17  11     1957.35     1943.17    153.86 o 
   5  17  11      127.73      108.20     84.59 o 
   6  17  11      122.35      128.61    123.56 o 
   7  17  11      128.65      215.42    132.37 o 
   8  17  11     2758.90     3117.38    233.43 o 
   9  17  11       63.06       83.15    135.80 o 
  10  17  11      152.62       90.90    151.37 o 
 -10  18  11      119.79      126.19    208.55 o 
  -9  18  11      490.04      476.97    123.48 o 
  -8  18  11      629.43      606.63    115.43 o 
  -7  18  11       10.61       60.15    114.32 o 
  -6  18  11      806.01      655.27    130.63 o 
  -5  18  11       25.44      -16.75    112.44 o 
  -4  18  11       38.87        3.84    130.80 o 
  -3  18  11      295.16      152.68    109.59 o 
  -2  18  11      790.80      699.09    143.83 o 
  -1  18  11       63.60       73.17     96.25 o 
   0  18  11      200.32      207.91    112.28 o 
   1  18  11       51.72       40.29    148.71 o 
   2  18  11     1118.69     1211.66    105.12 o 
   3  18  11      292.35      289.55    102.35 o 
   4  18  11     1396.34     1423.08    121.71 o 
   5  18  11       22.42       -7.67     85.87 o 
   6  18  11        8.75       76.68    112.89 o 
   7  18  11      266.74      124.41    128.08 o 
   8  18  11      545.77      624.61    156.12 o 
   9  18  11      143.14      155.82    129.62 o 
  -9  19  11      171.89      172.41    232.24 o 
  -8  19  11     1248.40     1473.91    145.45 o 
  -7  19  11      565.53      605.41    123.18 o 
  -6  19  11       11.64       68.74    112.65 o 
  -5  19  11       14.30      -25.72    117.09 o 
  -4  19  11      223.71      379.94    140.55 o 
  -3  19  11     1341.90     1120.87    132.75 o 
  -2  19  11        5.19       78.79    107.13 o 
  -1  19  11      177.81      180.53    107.80 o 
   0  19  11     1318.14     1309.93    234.61 o 
   1  19  11      170.13       49.77    197.88 o 
   2  19  11      949.61     1206.25    248.24 o 
   3  19  11       38.15       47.14     93.52 o 
   4  19  11      917.90     1023.22    133.66 o 
   5  19  11      286.40      223.27     93.77 o 
   6  19  11       62.10       91.21    136.90 o 
   7  19  11      172.33       25.22    127.34 o 
   8  19  11      627.67      411.55    142.82 o 
  -7  20  11        0.80      125.60    204.99 o 
  -6  20  11      756.38      699.70    127.23 o 
  -5  20  11      526.30      543.07    164.74 o 
  -4  20  11      258.25      366.23    134.73 o 
  -3  20  11      103.16      100.13    135.27 o 
  -2  20  11     2753.82     3158.15    193.01 o 
  -1  20  11      175.61      138.18    120.83 o 
   0  20  11       29.35       -8.29    182.48 o 
   1  20  11       86.02       45.62    211.51 o 
   2  20  11     1389.15     1443.83    271.35 o 
   3  20  11      966.42      954.50    156.45 o 
   4  20  11     1320.22     1357.27    128.70 o 
   5  20  11      393.33      307.89    123.12 o 
   6  20  11       42.51       81.44    133.87 o 
   7  20  11      637.08      488.49    165.05 o 
  -5  21  11      418.71      501.81    237.58 o 
  -4  21  11       34.65       71.75    134.38 o 
  -3  21  11     1409.91     1532.77    164.78 o 
  -2  21  11      787.46      859.31    225.13 o 
  -1  21  11        8.13      189.59    222.17 o 
   0  21  11      655.75      664.15    252.39 o 
   1  21  11      841.30      696.14    244.09 o 
   2  21  11      321.56      355.48    227.50 o 
   3  21  11      136.29      243.50    190.77 o 
   4  21  11     1822.60     2035.49    167.55 o 
   5  21  11       59.78       30.31    144.46 o 
   6  21  11      279.16      349.64    151.33 o 
  -4  22  11        9.00      -88.28    203.81 o 
  -3  22  11      332.52      317.56    202.62 o 
 -16   0  12     2044.98     2342.00    276.09 o 
 -15   0  12     1370.64     1108.49    224.54 o 
 -14   0  12     2054.74     1866.84    242.91 o 
 -13   0  12     1397.05     1064.06    184.26 o 
 -12   0  12     2440.83     2557.06    208.55 o 
 -11   0  12       99.68      148.71    130.93 o 
 -10   0  12      227.41      155.82    142.78 o 
  -9   0  12      251.91      206.47     72.91 o 
  -8   0  12    19210.05    18635.25    268.38 o 
  -7   0  12        2.54      101.90     78.80 o 
  -6   0  12     2158.06     1946.82    132.71 o 
  -5   0  12       29.62      155.53     59.20 o 
  -4   0  12      254.60      227.65     60.89 o 
  -3   0  12       14.34       46.03     48.00 o 
  -2   0  12      564.35      647.44     85.02 o 
  -1   0  12      482.88      403.70     58.19 o 
   0   0  12    22445.43    23039.98    186.62 o 
   1   0  12     1994.98     2308.01     64.87 o 
   2   0  12    14362.55    14707.56    106.94 o 
   3   0  12    12873.39    12230.70    117.85 o 
   4   0  12      567.29      492.32     74.58 o 
   5   0  12     2655.52     3091.86     79.39 o 
   6   0  12      687.71      674.43     71.16 o 
   7   0  12     9584.65    10325.09    134.16 o 
   8   0  12      754.14      648.14     83.76 o 
   9   0  12      639.18      570.25    116.12 o 
  10   0  12      276.22      341.95     87.22 o 
  11   0  12       12.43       44.47     95.57 o 
  12   0  12      375.84      270.16    135.08 o 
  13   0  12      224.85      141.01    170.04 o 
  14   0  12     1601.36     1728.21    220.99 o 
  15   0  12      705.49      587.72    191.96 o 
  16   0  12      336.45      226.91    205.58 o 
  17   0  12     1039.70     1133.97    291.49 o 
 -16   1  12      841.18      736.69    185.72 o 
 -15   1  12      330.48      483.92    138.18 o 
 -14   1  12      476.22      698.46    162.63 o 
 -13   1  12     3152.75     3022.07    151.24 o 
 -12   1  12     3030.64     3136.95    132.79 o 
 -11   1  12      233.07      263.89    103.24 o 
 -10   1  12        6.82       13.97     77.16 o 
  -9   1  12      117.27      127.67     62.34 o 
  -8   1  12     2101.03     2164.60    163.22 o 
  -7   1  12     4290.70     4249.27    103.54 o 
  -6   1  12     6601.43     6477.56    303.93 o 
  -5   1  12     2444.89     2498.78     70.12 o 
  -4   1  12     3353.36     3094.53     40.10 o 
  -3   1  12    10913.00    10704.85    110.58 o 
  -2   1  12    24458.04    24577.33    230.32 o 
  -1   1  12     1614.12     1628.41     44.50 o 
   0   1  12     1703.32     1405.27     38.46 o 
   1   1  12     1308.04     1104.50     39.80 o 
   2   1  12      953.31      886.93     31.30 o 
   3   1  12       10.75       56.03     20.57 o 
   4   1  12      136.53      112.53     42.57 o 
   5   1  12     1270.84     1192.21     54.08 o 
   6   1  12      718.29      663.96     46.80 o 
   7   1  12     2769.30     2711.78     57.92 o 
   8   1  12      125.21      172.20     57.78 o 
   9   1  12     7002.76     7032.18    138.36 o 
  10   1  12     3585.34     3470.04     92.70 o 
  11   1  12     1521.22     1661.96     96.61 o 
  12   1  12        1.74      -26.60    102.35 o 
  13   1  12     6298.60     6436.67    172.53 o 
  14   1  12      122.29       66.71    114.25 o 
  15   1  12      120.77       48.38    120.80 o 
  16   1  12       11.38       79.33    113.90 o 
  17   1  12      306.22      273.72    222.77 o 
 -16   2  12      111.65      224.74    154.32 o 
 -15   2  12      333.62      353.90    143.21 o 
 -14   2  12        4.31       48.18    109.74 o 
 -13   2  12     1194.28      879.66    140.61 o 
 -12   2  12     2484.75     2553.73    134.01 o 
 -11   2  12      183.97      193.96    110.24 o 
 -10   2  12     1006.63     1079.48    100.69 o 
  -9   2  12      108.49      199.35     63.43 o 
  -8   2  12     3947.42     3757.36     76.55 o 
  -7   2  12      565.97      427.40     72.99 o 
  -6   2  12    14992.73    15689.96    132.76 o 
  -5   2  12     1649.44     1754.29     42.50 o 
  -4   2  12     3371.51     3817.97     49.18 o 
  -3   2  12     5865.93     6103.24     69.64 o 
  -2   2  12        3.22      417.64     46.34 o 
  -1   2  12     5247.82     4994.44     86.74 o 
   0   2  12    11842.63    11783.55    117.87 o 
   1   2  12      614.94      567.53     31.29 o 
   2   2  12     3948.67     4006.05     41.05 o 
   3   2  12    15518.16    14879.83    124.26 o 
   4   2  12    15946.08    16014.62    106.64 o 
   5   2  12    11595.30    11223.47    193.52 o 
   6   2  12     1159.22     1194.92     85.69 o 
   7   2  12     6066.89     5614.88     73.46 o 
   8   2  12     4293.97     4338.31     71.99 o 
   9   2  12      218.32      276.70     60.76 o 
  10   2  12       22.45       39.19     62.73 o 
  11   2  12      895.27      780.97     82.32 o 
  12   2  12      600.16      652.18    105.46 o 
  13   2  12     1585.99     1674.17    139.78 o 
  14   2  12      106.72      140.00     90.88 o 
  15   2  12     1064.90      970.83    114.45 o 
  16   2  12       10.39       15.06    109.97 o 
  17   2  12      480.60      700.29    248.83 o 
 -16   3  12       27.10       92.79    144.85 o 
 -15   3  12      115.90      135.83    125.16 o 
 -14   3  12      136.72      203.45    132.17 o 
 -13   3  12      436.77      549.49    134.79 o 
 -12   3  12      319.47      470.93    155.52 o 
 -11   3  12      254.92      344.76     82.62 o 
 -10   3  12      196.13      158.83     68.25 o 
  -9   3  12      772.64      771.50     82.00 o 
  -8   3  12       13.14       66.53     57.76 o 
  -7   3  12     9884.85    10498.52    232.76 o 
  -6   3  12     9824.93     9584.53     92.18 o 
  -5   3  12       65.23       94.19     36.20 o 
  -4   3  12     6489.73     6604.25    125.47 o 
  -3   3  12    11662.50    12474.36    137.85 o 
  -2   3  12    30242.07    31525.11    273.92 o 
  -1   3  12      175.16      390.95     38.74 o 
   0   3  12      192.91      137.93     23.16 o 
   1   3  12      906.86      882.37     38.19 o 
   2   3  12     6429.17     7019.69     64.38 o 
   3   3  12     2357.16     2454.68     41.99 o 
   4   3  12     1524.23     1529.35     79.53 o 
   5   3  12       50.52       99.62     52.57 o 
   6   3  12      744.31      766.51     62.44 o 
   7   3  12      151.31      124.69     55.22 o 
   8   3  12     1574.52     1569.00     64.15 o 
   9   3  12    10328.75    10603.36    172.74 o 
  10   3  12       44.69       73.99     64.64 o 
  11   3  12       95.96       75.47     60.79 o 
  12   3  12      389.68      461.80     82.89 o 
  13   3  12     3229.27     3200.25    116.11 o 
  14   3  12       56.25       44.40     97.46 o 
  15   3  12      244.62      157.44    118.05 o 
  16   3  12       68.55       62.55    126.78 o 
 -16   4  12      361.95      168.28    129.60 o 
 -15   4  12        1.51       39.18    118.02 o 
 -14   4  12       97.54      100.23    116.00 o 
 -13   4  12        1.69      145.23    130.13 o 
 -12   4  12     1943.66     1902.38    149.77 o 
 -11   4  12        7.61       25.86     73.11 o 
 -10   4  12      173.94       86.45     75.12 o 
  -9   4  12     2803.16     2731.64    117.68 o 
  -8   4  12     2792.63     2688.47     74.68 o 
  -7   4  12       10.04       23.61     37.04 o 
  -6   4  12     3077.88     2824.31     82.26 o 
  -5   4  12      233.35      258.90     39.81 o 
  -4   4  12       12.72       33.44     31.20 o 
  -3   4  12      953.97      888.10     37.38 o 
  -2   4  12     5727.18     6478.75     57.46 o 
  -1   4  12     1817.89     1742.40     55.59 o 
   0   4  12     2385.57     1960.32     30.06 o 
   1   4  12       99.37      110.11     26.57 o 
   2   4  12     1236.29     1225.30     30.09 o 
   3   4  12     9556.27     9305.68     83.83 o 
   4   4  12     2742.15     2490.67     53.62 o 
   5   4  12      740.05      805.38     51.59 o 
   6   4  12      522.36      567.91     60.80 o 
   7   4  12     2252.73     2127.83     67.67 o 
   8   4  12     2463.87     2458.58     70.84 o 
   9   4  12      252.14      253.09     61.51 o 
  10   4  12       21.59       41.11     61.61 o 
  11   4  12      573.73      597.25     75.28 o 
  12   4  12      163.39      120.07     76.65 o 
  13   4  12      123.29       63.94     73.68 o 
  14   4  12     2577.24     2366.27    162.83 o 
  15   4  12      473.72      564.88    176.64 o 
  16   4  12      312.92      299.56    134.69 o 
 -16   5  12        1.66       31.54    129.51 o 
 -15   5  12       14.52      -12.13    112.35 o 
 -14   5  12       95.02      191.02    132.79 o 
 -13   5  12      181.72      223.80    114.82 o 
 -12   5  12      364.00      456.75     97.42 o 
 -11   5  12      713.54      643.02     82.13 o 
 -10   5  12       79.26      102.41     63.93 o 
  -9   5  12      325.80      379.81     87.06 o 
  -8   5  12      465.86      375.57     50.19 o 
  -7   5  12      247.57      248.72     54.16 o 
  -6   5  12       10.85      125.79     56.13 o 
  -5   5  12     1124.45     1103.62     54.04 o 
  -4   5  12       13.59       84.41     44.64 o 
  -3   5  12     1887.84     1741.38     44.11 o 
  -2   5  12    13343.39    13593.26     92.87 o 
  -1   5  12      364.85      528.80     30.65 o 
   0   5  12       10.35       36.51     23.68 o 
   1   5  12      220.44      256.28     30.80 o 
   2   5  12     4588.95     4917.17     75.98 o 
   3   5  12       13.78       47.84     37.51 o 
   4   5  12     1446.52     1299.88     54.54 o 
   5   5  12     1254.91     1156.20     49.52 o 
   6   5  12     3073.68     2993.29     63.64 o 
   7   5  12     1365.22     1114.19     57.85 o 
   8   5  12     1134.91     1043.32     67.05 o 
   9   5  12     4731.60     4626.82    103.39 o 
  10   5  12      469.96      487.45     73.97 o 
  11   5  12      825.67      689.79     83.97 o 
  12   5  12      387.14      343.66     70.47 o 
  13   5  12      966.98      972.02     98.22 o 
  14   5  12       56.46      125.79    108.40 o 
  15   5  12       59.17       89.41    121.28 o 
  16   5  12       67.45      139.07    156.44 o 
 -16   6  12      366.62      301.55    147.29 o 
 -15   6  12        5.18      -50.63    122.70 o 
 -14   6  12      187.96      202.35    127.06 o 
 -13   6  12      316.07      402.39    132.10 o 
 -12   6  12     1667.06     1837.66    115.01 o 
 -11   6  12       79.90      103.40     78.03 o 
 -10   6  12     1567.83     1518.47    101.16 o 
  -9   6  12       24.30      100.60     56.32 o 
  -8   6  12     1350.13     1322.94     69.03 o 
  -7   6  12      264.63      210.44     54.94 o 
  -6   6  12      592.85      632.22     55.64 o 
  -5   6  12       46.47       53.99     41.51 o 
  -4   6  12      185.86      174.49     39.43 o 
  -3   6  12        0.49       29.10     35.16 o 
  -2   6  12     2533.91     2671.29     42.37 o 
  -1   6  12    10146.98    10816.65    131.51 o 
   0   6  12     5341.11     5395.91     55.00 o 
   1   6  12     1351.20     1541.95     37.10 o 
   2   6  12      486.17      558.59     41.42 o 
   3   6  12     7142.72     7344.89    119.68 o 
   4   6  12        1.90       47.93     44.14 o 
   5   6  12      671.04      598.04     47.58 o 
   6   6  12      185.86      238.82     49.55 o 
   7   6  12     1360.43     1204.16     68.67 o 
   8   6  12      906.28      758.73     58.85 o 
   9   6  12      681.09      692.73     69.65 o 
  10   6  12     1370.72     1287.67     75.27 o 
  11   6  12      257.28      193.70     73.07 o 
  12   6  12       91.51       78.46     93.79 o 
  13   6  12       86.05      108.39     93.91 o 
  14   6  12      447.80      442.48    110.67 o 
  15   6  12       18.59      -28.55    151.39 o 
 -16   7  12      308.49      423.61    215.06 o 
 -15   7  12        3.38       45.52    127.02 o 
 -14   7  12        3.52       10.97    128.55 o 
 -13   7  12        2.86        8.69     34.01 o 
 -12   7  12       90.13      176.76     93.90 o 
 -11   7  12      158.71      171.68     83.94 o 
 -10   7  12        7.34       86.99     72.48 o 
  -9   7  12      485.82      520.85     66.07 o 
  -8   7  12      805.70      868.05     69.85 o 
  -7   7  12      719.83      698.00     66.22 o 
  -6   7  12     5951.68     5822.37    129.82 o 
  -5   7  12     1100.96     1026.21     73.54 o 
  -4   7  12       37.00       50.45     41.89 o 
  -3   7  12     1229.93     1274.66     38.78 o 
  -2   7  12     2447.41     2541.55     47.10 o 
  -1   7  12       16.00       72.81     26.63 o 
   0   7  12     6968.78     7222.86     54.72 o 
   1   7  12      852.24      744.43     38.21 o 
   2   7  12       83.41       91.44     36.12 o 
   3   7  12     1932.81     2165.54     82.95 o 
   4   7  12       10.04       17.18     35.20 o 
   5   7  12       54.27       26.82     44.09 o 
   6   7  12      760.73      709.19     58.15 o 
   7   7  12      312.92      350.51     56.97 o 
   8   7  12     2621.30     2560.63    152.81 o 
   9   7  12     3808.75     3769.90    102.79 o 
  10   7  12      873.87      762.61     98.67 o 
  11   7  12      356.54      369.02     99.70 o 
  12   7  12       81.03       88.30     88.83 o 
  13   7  12       16.73       72.10     99.70 o 
  14   7  12        0.11       23.86     94.64 o 
  15   7  12      423.26      518.10    160.23 o 
 -16   8  12       15.07       80.57    210.32 o 
 -15   8  12      616.46      561.34    162.51 o 
 -14   8  12      266.37      311.35    136.30 o 
 -13   8  12       94.28       71.13     95.74 o 
 -12   8  12        9.42       63.57     85.96 o 
 -11   8  12      446.14      427.39     92.05 o 
 -10   8  12       81.64      109.69     61.72 o 
  -9   8  12      246.91      343.23     69.50 o 
  -8   8  12      605.30      561.43     65.78 o 
  -7   8  12     1097.62     1185.24     76.17 o 
  -6   8  12      811.44      813.79     65.91 o 
  -5   8  12        0.84       33.70     46.13 o 
  -4   8  12     3831.02     3777.42     61.11 o 
  -3   8  12        2.45       16.96     41.14 o 
  -2   8  12      380.30      331.41     42.54 o 
  -1   8  12      355.55      377.52     31.75 o 
   0   8  12     1565.71     1631.77     45.50 o 
   1   8  12       37.04       37.25     44.37 o 
   2   8  12     2113.58     2013.65     53.38 o 
   3   8  12      310.00      266.43     48.54 o 
   4   8  12      435.19      447.17     49.89 o 
   5   8  12      201.22      226.02     58.52 o 
   6   8  12     2444.08     2325.07     64.82 o 
   7   8  12     4740.24     4762.96    118.61 o 
   8   8  12     2176.26     2032.24     86.29 o 
   9   8  12      745.52      659.44     83.16 o 
  10   8  12       45.70       78.90     79.98 o 
  11   8  12      256.68      228.88     93.19 o 
  12   8  12      155.82      152.26     95.20 o 
  13   8  12        0.84       67.03     97.28 o 
  14   8  12      308.31      306.49    102.39 o 
  15   8  12        3.95       -8.29    105.90 o 
 -15   9  12        1.65       49.87    124.69 o 
 -14   9  12       76.74       67.89    103.28 o 
 -13   9  12      892.98      872.67    121.80 o 
 -12   9  12      267.98      173.08     85.37 o 
 -11   9  12       12.54       22.08     82.04 o 
 -10   9  12     2177.62     2034.96     86.31 o 
  -9   9  12      880.72     1034.77     83.97 o 
  -8   9  12     1418.56     1301.77     85.77 o 
  -7   9  12     3655.32     3974.63    145.51 o 
  -6   9  12        0.35       32.32     48.49 o 
  -5   9  12      724.53      714.56     61.01 o 
  -4   9  12     1755.83     1602.46     62.23 o 
  -3   9  12     2039.33     2068.72     57.65 o 
  -2   9  12       73.19       89.31     35.73 o 
  -1   9  12        5.58       20.27     32.74 o 
   0   9  12      218.52      272.60     45.49 o 
   1   9  12       75.83       55.39     40.80 o 
   2   9  12     1752.05     1646.07     55.70 o 
   3   9  12     2289.46     2364.02    112.62 o 
   4   9  12     1365.98     1302.84     58.14 o 
   5   9  12        1.32       73.16     47.27 o 
   6   9  12     1718.75     1630.43     91.60 o 
   7   9  12     3185.29     3147.12    169.80 o 
   8   9  12      571.05      547.42     85.23 o 
   9   9  12     1306.66     1149.43     89.90 o 
  10   9  12       49.49      115.72     92.34 o 
  11   9  12     1023.77     1004.56    115.69 o 
  12   9  12     3181.03     3179.65    143.72 o 
  13   9  12       35.35       55.16    114.06 o 
  14   9  12        5.87       57.87    107.87 o 
  15   9  12      196.20      275.79    158.85 o 
 -15  10  12      240.60      293.23    154.28 o 
 -14  10  12       16.68      114.29    110.16 o 
 -13  10  12      117.07       84.81    109.45 o 
 -12  10  12       64.60       99.73     90.81 o 
 -11  10  12       38.52       24.75     86.65 o 
 -10  10  12     3491.46     3717.97    122.54 o 
  -9  10  12        1.77       26.39     65.36 o 
  -8  10  12        5.93       42.16     58.30 o 
  -7  10  12     3662.87     3493.34    119.07 o 
  -6  10  12    10551.18    10944.84    117.43 o 
  -5  10  12     1732.18     1953.09     98.76 o 
  -4  10  12     1585.80     1555.16     70.45 o 
  -3  10  12     2173.87     2247.12     58.31 o 
  -2  10  12       32.41       79.83     61.80 o 
  -1  10  12      179.71      231.82     65.53 o 
   0  10  12       85.55      181.89     42.77 o 
   1  10  12     8304.12     8456.20    108.77 o 
   2  10  12      588.48      597.76     49.60 o 
   3  10  12      181.81      168.81     42.82 o 
   4  10  12      284.54      286.90     66.33 o 
   5  10  12     6456.20     6521.11    146.51 o 
   6  10  12     1273.72     1279.47    119.48 o 
   7  10  12      183.85      254.88     83.90 o 
   8  10  12      369.12      336.28     82.98 o 
   9  10  12      592.24      608.66     96.33 o 
  10  10  12     1544.45     1820.96    113.94 o 
  11  10  12        7.66       83.61     83.78 o 
  12  10  12       46.88       37.02     98.31 o 
  13  10  12       81.09      -36.73    105.32 o 
  14  10  12        4.34       -8.13    108.60 o 
  15  10  12        4.48      111.38    171.22 o 
 -15  11  12      233.92      273.81    148.33 o 
 -14  11  12      191.32      115.92    100.67 o 
 -13  11  12     1366.02     1449.90    136.72 o 
 -12  11  12        9.97       24.94     92.41 o 
 -11  11  12     1370.66     1240.44    102.86 o 
 -10  11  12       24.50       10.93     73.55 o 
  -9  11  12      559.53      646.79     75.28 o 
  -8  11  12      567.23      561.42     82.38 o 
  -7  11  12      107.92      142.80     65.59 o 
  -6  11  12       53.35       32.82     60.49 o 
  -5  11  12      195.23      176.63     68.62 o 
  -4  11  12      134.69      137.42     51.40 o 
  -3  11  12       16.12       90.40     68.05 o 
  -2  11  12      806.71      757.68     70.37 o 
  -1  11  12     1466.11     1526.36     91.73 o 
   0  11  12     1267.36     1210.19     60.78 o 
   1  11  12      717.98      672.84     72.37 o 
   2  11  12     2462.54     2510.95     65.67 o 
   3  11  12     1162.16     1076.36     68.80 o 
   4  11  12     7905.78     8235.78    202.24 o 
   5  11  12      164.50      155.44     59.63 o 
   6  11  12     1653.38     1659.66     81.32 o 
   7  11  12     1757.16     1672.23    117.37 o 
   8  11  12      156.29      156.52     80.03 o 
   9  11  12      250.88      287.07     94.26 o 
  10  11  12     1934.27     1638.86    111.56 o 
  11  11  12     2703.96     2614.92    135.19 o 
  12  11  12      232.53      282.09    107.02 o 
  13  11  12      553.90      481.19    126.39 o 
  14  11  12       15.59       88.41    115.63 o 
 -14  12  12     1477.86     1347.95    162.83 o 
 -13  12  12      409.46      373.10    125.99 o 
 -12  12  12      285.83      368.94    118.20 o 
 -11  12  12       68.09       42.06     87.63 o 
 -10  12  12      411.99      473.22     98.76 o 
  -9  12  12       62.89       33.41     69.38 o 
  -8  12  12      195.35      214.92     76.04 o 
  -7  12  12        1.79      170.79     72.45 o 
  -6  12  12     7765.62     8011.56    137.93 o 
  -5  12  12     1063.35     1017.05     76.77 o 
  -4  12  12      367.55      333.49     68.30 o 
  -3  12  12     3454.83     3679.11     97.33 o 
  -2  12  12     4793.16     5221.35    117.30 o 
  -1  12  12      308.55      203.92     59.77 o 
   0  12  12       23.69       94.20     60.45 o 
   1  12  12      777.61      875.65     78.54 o 
   2  12  12      122.04      110.47     63.47 o 
   3  12  12     1028.65     1167.73     81.24 o 
   4  12  12      378.12      408.01     65.49 o 
   5  12  12      207.73      289.35     76.11 o 
   6  12  12     1237.83     1290.30    119.97 o 
   7  12  12     1565.50     1479.55     98.50 o 
   8  12  12      128.93      226.25     93.55 o 
   9  12  12      482.15      589.56    106.56 o 
  10  12  12     2225.22     2474.94    132.95 o 
  11  12  12     1182.68     1147.44    132.41 o 
  12  12  12      526.36      637.22    133.11 o 
  13  12  12     1444.61     1356.43    148.90 o 
  14  12  12      501.56      623.86    239.95 o 
 -14  13  12      575.28      705.03    193.14 o 
 -13  13  12      821.04      859.66    141.77 o 
 -12  13  12      388.35      381.99    122.63 o 
 -11  13  12        9.76        3.33     88.07 o 
 -10  13  12      520.96      587.69    102.61 o 
  -9  13  12     1047.59     1047.81     90.04 o 
  -8  13  12      180.13      128.61     67.47 o 
  -7  13  12     2016.69     1833.78     86.98 o 
  -6  13  12     1300.48     1235.17     87.00 o 
  -5  13  12     4855.79     5324.05    102.76 o 
  -4  13  12     4607.57     4678.28    106.36 o 
  -3  13  12      968.18      937.12    104.03 o 
  -2  13  12      678.61      616.75     85.03 o 
  -1  13  12       45.36       32.96     61.80 o 
   0  13  12     5170.85     5616.62    140.60 o 
   1  13  12       29.58       16.82     51.05 o 
   2  13  12      491.32      434.00     73.53 o 
   3  13  12     2552.88     2518.50    153.88 o 
   4  13  12      204.82      223.83     65.73 o 
   5  13  12     1391.96     1350.63     92.24 o 
   6  13  12     1253.65     1101.14    101.58 o 
   7  13  12      485.71      555.62     87.21 o 
   8  13  12       43.92       95.90     75.86 o 
   9  13  12      663.72      700.81    101.10 o 
  10  13  12        7.80      107.94     99.32 o 
  11  13  12     2966.02     3304.77    154.07 o 
  12  13  12       28.04       40.23    119.22 o 
  13  13  12       37.39       48.04    110.21 o 
 -13  14  12       20.77       88.87    184.85 o 
 -12  14  12      109.33      177.97     99.05 o 
 -11  14  12       33.13       32.40     98.44 o 
 -10  14  12      468.09      535.95    100.93 o 
  -9  14  12      305.82      371.03     98.48 o 
  -8  14  12      861.99      794.13     93.32 o 
  -7  14  12     1056.16     1029.62     86.32 o 
  -6  14  12     3016.66     3216.73    101.15 o 
  -5  14  12     6425.14     6553.92    109.47 o 
  -4  14  12     1439.31     1365.99    119.41 o 
  -3  14  12     1342.78     1264.03    114.88 o 
  -2  14  12      176.92      169.13    100.79 o 
  -1  14  12     2306.26     2534.43    142.05 o 
   0  14  12       98.89       84.41     66.79 o 
   1  14  12      147.86      199.32     63.06 o 
   2  14  12     2130.69     2179.32     86.05 o 
   3  14  12     2053.57     2113.62     75.98 o 
   4  14  12      237.40      203.44     79.26 o 
   5  14  12     4426.79     4665.02    135.83 o 
   6  14  12     3262.93     3660.47    140.28 o 
   7  14  12     1644.82     1716.80    113.54 o 
   8  14  12       41.68       54.18     94.51 o 
   9  14  12       17.75       45.50    105.64 o 
  10  14  12      482.38      414.56    109.01 o 
  11  14  12       16.34       56.88    108.76 o 
  12  14  12     1509.49     1432.83    136.96 o 
  13  14  12       80.40      133.90    170.63 o 
 -12  15  12        3.66       62.78     96.46 o 
 -11  15  12      357.68      316.91    101.26 o 
 -10  15  12       36.65       70.55     89.57 o 
  -9  15  12      165.84      253.22     96.01 o 
  -8  15  12      496.46      576.19    103.59 o 
  -7  15  12      481.10      566.34     89.70 o 
  -6  15  12      269.85      165.90     78.09 o 
  -5  15  12     1991.14     2107.09    117.65 o 
  -4  15  12     2693.55     2708.58    159.26 o 
  -3  15  12      897.96      992.65    133.18 o 
  -2  15  12      501.64      638.72    118.26 o 
  -1  15  12      191.26      103.01     89.96 o 
   0  15  12      927.25      854.80     87.73 o 
   1  15  12     2206.38     2064.91     93.44 o 
   2  15  12     2280.52     2282.06     89.22 o 
   3  15  12      355.47      310.05     84.44 o 
   4  15  12     3553.79     3654.90    106.72 o 
   5  15  12     1765.03     1736.22    120.53 o 
   6  15  12      562.36      496.92    121.90 o 
   7  15  12     1872.87     1868.17    150.78 o 
   8  15  12      362.64      315.85    141.78 o 
   9  15  12      430.44      565.43    157.49 o 
  10  15  12       24.03       92.91     97.55 o 
  11  15  12     3980.73     3956.77    157.35 o 
  12  15  12      130.34      148.40    140.60 o 
 -12  16  12      145.98      324.67    209.14 o 
 -11  16  12     1288.80     1347.31    127.67 o 
 -10  16  12      500.93      528.32    109.49 o 
  -9  16  12       30.93       82.47     85.31 o 
  -8  16  12       11.93      -30.05    109.75 o 
  -7  16  12      439.33      620.05    123.91 o 
  -6  16  12     2637.22     2679.83    200.84 o 
  -5  16  12     1173.45     1200.92    107.44 o 
  -4  16  12     1186.72     1220.63    161.65 o 
  -3  16  12      536.27      577.97    117.82 o 
  -2  16  12      830.91      858.34    132.95 o 
  -1  16  12       34.18       43.63     96.14 o 
   0  16  12     1318.35     1463.73    129.82 o 
   1  16  12     5437.70     5457.92    165.72 o 
   2  16  12      472.84      438.71     85.79 o 
   3  16  12     1232.29     1273.51    116.11 o 
   4  16  12      704.46      578.83    105.57 o 
   5  16  12     1329.88     1454.05    137.86 o 
   6  16  12       43.37      141.73    119.56 o 
   7  16  12      596.37      640.91    135.10 o 
   8  16  12        8.14       -2.91    122.53 o 
   9  16  12        0.94      -34.45    145.34 o 
  10  16  12      712.01      738.79    172.81 o 
  11  16  12      306.99      231.06    195.51 o 
 -11  17  12        8.28       84.72    170.63 o 
 -10  17  12        3.14       92.08    108.78 o 
  -9  17  12       10.79       88.21    109.01 o 
  -8  17  12      109.98       44.51     99.79 o 
  -7  17  12      124.87      130.18    105.61 o 
  -6  17  12      319.76      362.79    104.88 o 
  -5  17  12      936.61      668.34    116.79 o 
  -4  17  12     2224.49     2302.52    162.69 o 
  -3  17  12      452.94      429.28    121.32 o 
  -2  17  12      266.78      328.15    111.30 o 
  -1  17  12      319.23      332.02    103.42 o 
   0  17  12     2368.76     2524.11    139.19 o 
   1  17  12       32.81       34.30     76.61 o 
   2  17  12      370.63      344.04    109.98 o 
   3  17  12       66.78       46.66     88.11 o 
   4  17  12     1396.98     1242.54    113.68 o 
   5  17  12      110.71      159.34     95.97 o 
   6  17  12      351.40      290.74    115.02 o 
   7  17  12       15.82       11.10    118.10 o 
   8  17  12        1.27      107.19    126.38 o 
   9  17  12      770.56      795.12    201.44 o 
  10  17  12        3.08       34.81    131.32 o 
 -10  18  12      582.41      628.01    253.57 o 
  -9  18  12        7.79      -16.52    146.85 o 
  -8  18  12      553.77      658.10    123.98 o 
  -7  18  12       34.79      151.51    104.09 o 
  -6  18  12     1260.27     1320.93    144.89 o 
  -5  18  12      205.83      143.82    120.99 o 
  -4  18  12       73.43       21.87    125.42 o 
  -3  18  12      520.72      416.96    125.67 o 
  -2  18  12       27.64       62.56    117.58 o 
  -1  18  12      179.83      122.80    117.10 o 
   0  18  12     1037.73      818.03    114.98 o 
   1  18  12       69.87      -63.99    186.03 o 
   2  18  12        3.57       41.36    116.10 o 
   3  18  12      109.71       67.91    116.26 o 
   4  18  12      266.02      432.48    117.07 o 
   5  18  12     1776.10     1506.19    140.47 o 
   6  18  12      481.74      558.34    218.91 o 
   7  18  12      181.48      107.22    139.67 o 
   8  18  12      217.56      156.76    130.92 o 
   9  18  12      140.53      206.00    160.15 o 
  -8  19  12       11.07       33.77    169.44 o 
  -7  19  12       14.53       95.00    114.30 o 
  -6  19  12      868.06      802.34    117.79 o 
  -5  19  12       42.76       28.91    151.37 o 
  -4  19  12      894.13      820.39    145.98 o 
  -3  19  12      289.51      355.99    128.40 o 
  -2  19  12      850.69     1044.37    223.65 o 
  -1  19  12       46.88       44.40    119.90 o 
   0  19  12       90.98      290.31    192.55 o 
   1  19  12      178.26      101.31    158.19 o 
   2  19  12       12.39       42.66    190.18 o 
   3  19  12      455.57      333.33    117.98 o 
   4  19  12      162.01      246.01    122.70 o 
   5  19  12      383.57      329.37    120.16 o 
   6  19  12       23.53       31.54    117.92 o 
   7  19  12      102.75      131.58    121.16 o 
   8  19  12        1.01      -42.44    141.19 o 
  -7  20  12        1.67      -43.84    217.43 o 
  -6  20  12        2.67       44.22    141.15 o 
  -5  20  12      878.37      869.87    163.59 o 
  -4  20  12      107.77      177.49    135.63 o 
  -3  20  12       25.86       -2.09    127.67 o 
  -2  20  12       68.54       89.13    127.54 o 
  -1  20  12       44.54       32.06    123.13 o 
   0  20  12        0.04       18.37    220.40 o 
   1  20  12       40.29       74.65    180.11 o 
   2  20  12       54.05       43.25    175.37 o 
   3  20  12      192.67      167.07    234.02 o 
   4  20  12       67.87      111.42    129.74 o 
   5  20  12      108.65      194.51    113.15 o 
   6  20  12        2.15       17.98    144.53 o 
   7  20  12      388.90      447.17    159.31 o 
  -5  21  12       86.83       16.00    217.43 o 
  -4  21  12        0.84      105.07    143.47 o 
  -3  21  12       44.33       91.65    136.88 o 
  -2  21  12      174.73      131.09    180.70 o 
  -1  21  12        1.47       55.10    190.18 o 
   0  21  12        0.61     -105.46    202.03 o 
   1  21  12      110.86      321.71    218.62 o 
   2  21  12      255.07      148.12    187.22 o 
   3  21  12      126.15       40.29    187.22 o 
   4  21  12        6.76       47.40    151.67 o 
   5  21  12       63.00      109.01    165.89 o 
   6  21  12      314.46      210.32    198.47 o 
  -3  22  12       29.28       43.25    191.96 o 
 -16   1  13      449.63      336.28    159.55 o 
 -15   1  13       12.36      120.10    135.67 o 
 -14   1  13       30.57       74.40    137.75 o 
 -13   1  13      970.26      728.27    114.94 o 
 -12   1  13       35.74      113.69     90.07 o 
 -11   1  13       40.64      106.39    136.86 o 
 -10   1  13     3016.11     3002.80    110.82 o 
  -9   1  13      392.70      376.37     73.68 o 
  -8   1  13     1609.57     1536.54    102.52 o 
  -7   1  13        3.38       34.30     59.00 o 
  -6   1  13      462.11      396.07     81.69 o 
  -5   1  13      679.21      694.09     56.53 o 
  -4   1  13     1641.73     1680.24     73.59 o 
  -3   1  13     2737.83     3387.98     40.85 o 
  -2   1  13      218.29      238.82     39.79 o 
  -1   1  13      172.65      308.23     45.46 o 
   0   1  13     1359.83     1330.08     44.04 o 
   1   1  13      181.60      174.21     33.36 o 
   2   1  13     3118.74     3277.25     44.82 o 
   3   1  13       60.16       32.42     22.34 o 
   4   1  13       87.00       85.89     24.06 o 
   5   1  13       62.58       80.67     41.92 o 
   6   1  13       28.95       39.09     43.75 o 
   7   1  13     2831.46     2550.24     57.96 o 
   8   1  13       43.08       49.23     45.87 o 
   9   1  13        0.94       40.93     59.69 o 
  10   1  13      455.75      458.91     68.64 o 
  11   1  13     1041.88      979.48    129.07 o 
  12   1  13     1773.61     1722.00    143.57 o 
  13   1  13      145.46      237.87    100.54 o 
  14   1  13       40.12      132.26    130.80 o 
  15   1  13        9.02       36.16    129.18 o 
  16   1  13       31.73       56.05    112.77 o 
  17   1  13      100.26      120.86    184.85 o 
 -16   2  13        3.40       81.07    151.81 o 
 -15   2  13      211.86      166.51    128.67 o 
 -14   2  13      533.22      489.59    134.67 o 
 -13   2  13       98.45       72.08     99.95 o 
 -12   2  13       57.46      111.85     99.49 o 
 -11   2  13      221.70      121.59     99.96 o 
 -10   2  13      298.05      263.74     72.36 o 
  -9   2  13      125.44      109.31     71.18 o 
  -8   2  13     1048.67      929.48     87.39 o 
  -7   2  13     1371.40     1334.94     90.26 o 
  -6   2  13      135.15      204.85     73.08 o 
  -5   2  13     3690.69     3846.71     55.82 o 
  -4   2  13        4.30       39.55     28.82 o 
  -3   2  13       11.94       32.02     25.58 o 
  -2   2  13      325.74      368.74     33.51 o 
  -1   2  13       55.33       83.72     37.16 o 
   0   2  13     1457.76     1571.09     46.88 o 
   1   2  13      126.19      163.39     30.21 o 
   2   2  13      188.94      174.60     31.01 o 
   3   2  13        9.28       59.29     23.05 o 
   4   2  13     2698.67     2769.24     70.04 o 
   5   2  13       39.62       87.13     49.95 o 
   6   2  13     1742.22     1852.49     61.27 o 
   7   2  13       43.94       80.52     53.02 o 
   8   2  13      442.23      508.85     65.04 o 
   9   2  13       16.47       64.57     52.99 o 
  10   2  13        2.01       41.62     60.71 o 
  11   2  13     5566.80     5558.16    112.09 o 
  12   2  13      558.68      467.77     89.97 o 
  13   2  13      375.59      365.69    117.15 o 
  14   2  13      150.28      111.14    101.59 o 
  15   2  13      191.31      273.15    116.46 o 
  16   2  13       15.85       77.83    109.15 o 
  17   2  13      273.16      128.56    177.74 o 
 -16   3  13      397.20      475.63    142.85 o 
 -15   3  13      819.73      689.89    234.02 o 
 -14   3  13        0.60       49.42    123.13 o 
 -13   3  13     2095.87     2394.08    220.10 o 
 -12   3  13      367.08      476.14    111.20 o 
 -11   3  13     1932.14     2167.78    148.42 o 
 -10   3  13       96.57       64.91     68.37 o 
  -9   3  13      323.91      304.84     69.88 o 
  -8   3  13     5087.46     5152.26     92.86 o 
  -7   3  13      242.54      181.45     71.92 o 
  -6   3  13      872.92      845.99     58.48 o 
  -5   3  13     1370.35     1349.90     41.57 o 
  -4   3  13     1836.87     1763.29     44.15 o 
  -3   3  13     8221.71     9162.99    161.09 o 
  -2   3  13      499.90      409.06     38.70 o 
  -1   3  13        8.84       63.57     29.60 o 
   0   3  13     1288.72     1112.01     34.58 o 
   1   3  13     7112.58     7510.09     57.16 o 
   2   3  13    11570.97    12284.26    259.36 o 
   3   3  13     3773.33     3768.60     43.48 o 
   4   3  13      206.43      173.29     33.47 o 
   5   3  13     3266.34     3241.12     72.16 o 
   6   3  13     1479.29     1449.66     70.38 o 
   7   3  13      970.90      934.63     67.97 o 
   8   3  13        0.96       61.48     56.33 o 
   9   3  13     1489.57     1480.96     69.90 o 
  10   3  13       34.54       71.41     60.61 o 
  11   3  13     4227.31     4229.32    166.52 o 
  12   3  13     2649.50     2690.71    100.77 o 
  13   3  13      349.94      294.28     77.41 o 
  14   3  13      555.32      478.84    125.95 o 
  15   3  13      232.49      116.64    100.98 o 
  16   3  13       33.84       80.01    107.32 o 
 -16   4  13       69.67       90.18    140.62 o 
 -15   4  13       87.10       72.56    144.72 o 
 -14   4  13     1255.01     1309.90    175.86 o 
 -13   4  13      247.54      300.04    106.79 o 
 -12   4  13      448.03      551.99    112.74 o 
 -11   4  13      228.00      184.00     79.14 o 
 -10   4  13     2879.12     2922.56     94.99 o
[truncated: 359,102 more chars]
